# Supplementary material for: 6β-Acet­oxy-1α,7β,11β,15β-tetra­hydr­oxy-7α,20-ep­oxy-ent-kaur-16-ene
Source: Acta Crystallogr Sect E Struct Rep Online. 2010 Jan 9;66(Pt 2):o295. doi: 10.1107/S1600536810000231 (PMC2979918; doi:10.1107/S1600536810000231)
Supplement: Supplementary file 1 [file e-66-0o295-sup1.cif]

##############################################################################
###                                                                        ###
###        Electronic paper (Acta Crystallographica Section E)             ###
###                                                                        ###
##############################################################################
#                                                                            #
# This CIF contains the data in a paper accepted for publication in Acta     #
# Crystallographica Section E. It conforms to the requirements of Notes      #
# for Authors for Section E, and has been peer reviewed under the auspices   #
# of the IUCr Commission on Journals.                                        #
#                                                                            #
# Full details of the Crystallographic Information File format               #
# are given in the paper "The Crystallographic Information File (CIF):       #
# a New Standard Archive File for Crystallography" by S. R. Hall, F. H.      #
# Allen and I. D. Brown [Acta Cryst. (1991), A47, 655-685].                  #
#                                                                            #
# The current version of the core CIF dictionary is obtainable from          #
# ftp://ftp.iucr.org/pub/cif_core.dic. The current version number is 2.4.    #
#                                                                            #
# Software is freely available for graphical display of the structure(s) in  #
# this CIF.  For information consult the CIF home page http://www.iucr.org/  #
# cif/home.html                                                              #
#                                                                            #
# This file may be used for bona fide research purposes within the           #
# scientific community so long as proper attribution is given to the journal # 
# article from which it was obtained.                                        #
#                                                                            #
##############################################################################
                                             
data_global
_audit_creation_method     SHELXL-97
_journal_date_recd_electronic     2009-12-20
_journal_date_accepted     2010-01-04
_journal_name_full     'Acta Crystallographica, Section E'
_journal_year     2010
_journal_volume     66
_journal_issue      2
_journal_page_first     o295
_journal_page_last     o295
_journal_paper_category     QO
_journal_coeditor_code     HG2621
_publ_contact_author_name     'Fu-Lin Yan'
_publ_contact_author_address
; School of Pharmacy
  Xinxiang Medical University
  Xinxiang, Henan 453003
  China
;
_publ_contact_author_email     yannz2009@163.com
_publ_contact_author_fax     '+086-0373-3029882'
_publ_contact_author_phone     '+086-0373-3029882'
_publ_section_title
;
6\b-Acetoxy-1\a,7\b,11\b,15\b-tetrahydroxy-7\a,20-epoxy-<i>ent</i>-kaur-16-ene
;
loop_
    _publ_author_name
    _publ_author_footnote
    _publ_author_address
    'Yan, Fu-Lin' .
; School of Pharmacy
  Xinxiang Medical University
  Xinxiang, Henan 453003
  People's Republic of China
;
    'Li, Peng' .
; School of Pharmacy
  Xinxiang Medical University
  Xinxiang, Henan 453003
  People's Republic of China
;
    'Di, Xue-Mei' .
; School of Pharmacy
  Xinxiang Medical University
  Xinxiang, Henan 453003
  People's Republic of China
;
    'Feng, Chuang' .
; School of Pharmacy
  Xinxiang Medical University
  Xinxiang, Henan 453003
  People's Republic of China
;
    'Hou, Rui-Jie' .
; School of Pharmacy
  Xinxiang Medical University
  Xinxiang, Henan 453003
  People's Republic of China
;
data_I
_audit_creation_method     SHELXL-97
_chemical_name_systematic
;
6\b-Acetoxy-1\a,7\b,11\b,15\b-tetrahydroxy-7\a,20-epoxy-<i>ent</i>-kaur-16-ene
;
_chemical_name_common     ?
_chemical_formula_moiety     'C22 H32 O7'
_chemical_formula_sum     'C22 H32 O7'
_chemical_formula_iupac     'C22 H32 O7'
_chemical_formula_weight     408.21
_chemical_melting_point     ?
_chemical_melting_point_gt     489
_chemical_melting_point_lt     491
_symmetry_cell_setting     'Monoclinic'
_symmetry_space_group_name_H-M     'P 21'
_symmetry_space_group_name_Hall     'P 2yb'
loop_
    _symmetry_equiv_pos_as_xyz
    'x, y, z'
    '-x, y+1/2, -z'
_cell_length_a     9.759(3)
_cell_length_b     6.6712(17)
_cell_length_c     14.927(4)
_cell_angle_alpha     90.00
_cell_angle_beta     90.002(4)
_cell_angle_gamma     90.00
_cell_volume     971.8(4)
_cell_formula_units_Z     2
_cell_measurement_reflns_used     3508
_cell_measurement_theta_min     3.34
_cell_measurement_theta_max     27.49
_cell_measurement_temperature     93(2)
_exptl_crystal_description     Prism
_exptl_crystal_colour     Colorless
_exptl_crystal_size_max     0.50
_exptl_crystal_size_mid     0.33
_exptl_crystal_size_min     0.23
_exptl_crystal_density_diffrn     1.396
_exptl_crystal_density_meas     ?
_exptl_crystal_density_method     'not measured'
_exptl_crystal_F_000     440
_exptl_absorpt_coefficient_mu     0.103
_exptl_absorpt_correction_type     none
_exptl_absorpt_process_details     ?
_exptl_absorpt_correction_T_min     ?
_exptl_absorpt_correction_T_max     ?
_exptl_special_details
;
;
_diffrn_ambient_temperature     93(2)
_diffrn_radiation_type     MoK\a
_diffrn_radiation_wavelength     0.71073
_diffrn_radiation_source     'rotating anode'
_diffrn_radiation_monochromator     graphite
_diffrn_measurement_device_type     'Rigaku AFC10 Saturn724+'
_diffrn_measurement_method     '\w scans'
_diffrn_detector_area_resol_mean     28.5714
_diffrn_reflns_number     7880
_diffrn_reflns_av_R_equivalents     0.0247
_diffrn_reflns_av_sigmaI/netI     0.0267
_diffrn_reflns_theta_min     3.34
_diffrn_reflns_theta_max     27.48
_diffrn_reflns_theta_full     27.48
_diffrn_measured_fraction_theta_max     0.995
_diffrn_measured_fraction_theta_full     0.995
_diffrn_reflns_limit_h_min     -9
_diffrn_reflns_limit_h_max     12
_diffrn_reflns_limit_k_min     -8
_diffrn_reflns_limit_k_max     8
_diffrn_reflns_limit_l_min     -19
_diffrn_reflns_limit_l_max     19
_diffrn_standards_number     0
_diffrn_standards_interval_count     .
_diffrn_standards_interval_time     .
_diffrn_standards_decay_%     ?
_refine_special_details
;
Refinement of <i>F</i>^2^ against ALL reflections. The weighted <i>R</i>-factor
<i>wR</i> and goodness of fit <i>S</i> are based on <i>F</i>^2^, conventional
<i>R</i>-factors <i>R</i> are based on <i>F</i>, with <i>F</i> set to zero for
negative <i>F</i>^2^. The threshold expression of <i>F</i>^2^ >\s(<i>F</i>^2^)
is used only for calculating <i>R</i>-factors(gt) <i>etc</i>. and is not
relevant to the choice of reflections for refinement. <i>R</i>-factors based
on <i>F</i>^2^ are statistically about twice as large as those based on
<i>F</i>, and <i>R</i>-factors based on ALL data will be even larger.
;
_reflns_number_total     2412
_reflns_number_gt     2262
_reflns_threshold_expression     I>2\s(I)
_refine_ls_structure_factor_coef     Fsqd
_refine_ls_matrix_type     full
_refine_ls_R_factor_all     0.0301
_refine_ls_R_factor_gt     0.0277
_refine_ls_wR_factor_gt     0.0631
_refine_ls_wR_factor_ref     0.0640
_refine_ls_goodness_of_fit_ref     1.002
_refine_ls_restrained_S_all     1.002
_refine_ls_number_reflns     2412
_refine_ls_number_parameters     281
_refine_ls_number_restraints     1
_refine_ls_hydrogen_treatment     mixed
_refine_ls_weighting_scheme     calc
_refine_ls_weighting_details
         'calc w=1/[\s^2^(Fo^2^)+(0.0336P)^2^+0.1630P] where P=(Fo^2^+2Fc^2^)/3'
_atom_sites_solution_hydrogens     geom
_atom_sites_solution_primary     direct
_atom_sites_solution_secondary     difmap
_refine_ls_shift/su_max     0.000
_refine_ls_shift/su_mean     0.000
_refine_diff_density_max     0.249
_refine_diff_density_min     -0.168
_refine_ls_extinction_method     none
_refine_ls_extinction_coef     ?
_refine_ls_abs_structure_details     ?
_refine_ls_abs_structure_Flack     ?
loop_
    _atom_type_symbol
    _atom_type_description
    _atom_type_scat_dispersion_real
    _atom_type_scat_dispersion_imag
    _atom_type_scat_source
    'C' 'C' 0.0033 0.0000
                         'International Tables Vol C Tables 4.2.6.8 and 6.1.1.4'
    'H' 'H' 0.0000 0.0000
                         'International Tables Vol C Tables 4.2.6.8 and 6.1.1.4'
    'O' 'O' 0.0106 0.0000
                         'International Tables Vol C Tables 4.2.6.8 and 6.1.1.4'
_computing_data_collection     '<i>CrystalClear</i> (Rigaku, 2008)'
_computing_cell_refinement     '<i>CrystalClear</i> (Rigaku, 2008)'
_computing_data_reduction     '<i>CrystalClear</i> (Rigaku, 2008)'
_computing_structure_solution     '<i>SHELXS97</i> (Sheldrick, 2008)'
_computing_structure_refinement     '<i>SHELXL97</i> (Sheldrick, 2008)'
_computing_molecular_graphics     '<i>SHELXTL</i> (Sheldrick, 2008)'
_computing_publication_material     '<i>SHELXTL</i> (Sheldrick, 2008)'
loop_
    _atom_site_type_symbol
    _atom_site_label
    _atom_site_fract_x
    _atom_site_fract_y
    _atom_site_fract_z
    _atom_site_U_iso_or_equiv
    _atom_site_adp_type
    _atom_site_calc_flag
    _atom_site_refinement_flags
    _atom_site_occupancy
    _atom_site_disorder_assembly
    _atom_site_disorder_group
    O O1 0.71560(11) 0.24172(19) 0.19745(8) 0.0137(3) Uani d . 1 . .
    O O2 0.39948(13) 0.6243(2) 0.07687(8) 0.0153(3) Uani d . 1 . .
    O O3 0.76328(11) 0.54105(18) 0.39884(7) 0.0130(3) Uani d . 1 . .
    O O4 0.91072(12) 0.2840(2) 0.27898(9) 0.0146(3) Uani d . 1 . .
    O O5 0.57949(12) 0.90169(19) 0.06925(8) 0.0149(3) Uani d . 1 . .
    O O6 0.87086(12) 0.86646(19) 0.30694(8) 0.0143(3) Uani d . 1 . .
    O O7 0.78961(13) 0.2859(2) 0.49762(9) 0.0232(3) Uani d . 1 . .
    C C1 0.41761(16) 0.6066(3) 0.17186(11) 0.0124(3) Uani d . 1 . .
    H H1 0.4059 0.7432 0.1983 0.015 Uiso calc R 1 . .
    C C2 0.30078(17) 0.4772(3) 0.20568(11) 0.0157(4) Uani d . 1 . .
    H H2A 0.3104 0.3398 0.1814 0.019 Uiso calc R 1 . .
    H H2B 0.2125 0.5326 0.1843 0.019 Uiso calc R 1 . .
    C C3 0.30058(17) 0.4693(3) 0.30758(11) 0.0162(4) Uani d . 1 . .
    H H3A 0.2223 0.3867 0.3280 0.019 Uiso calc R 1 . .
    H H3B 0.2878 0.6065 0.3314 0.019 Uiso calc R 1 . .
    C C4 0.43380(16) 0.3814(3) 0.34543(11) 0.0132(3) Uani d . 1 . .
    C C5 0.55753(16) 0.4991(3) 0.30404(11) 0.0116(3) Uani d . 1 . .
    H H5 0.5535 0.6368 0.3304 0.014 Uiso calc R 1 . .
    C C6 0.69539(16) 0.4098(3) 0.33418(10) 0.0119(3) Uani d . 1 . .
    H H6 0.6780 0.2771 0.3632 0.014 Uiso calc R 1 . .
    C C7 0.78918(16) 0.3783(3) 0.25387(11) 0.0121(3) Uani d . 1 . .
    C C8 0.82107(16) 0.5716(3) 0.20203(11) 0.0116(3) Uani d . 1 . .
    C C9 0.68182(16) 0.6785(3) 0.17895(11) 0.0111(3) Uani d . 1 . .
    H H9 0.6720 0.7965 0.2198 0.013 Uiso calc R 1 . .
    C C10 0.56065(16) 0.5289(3) 0.19985(11) 0.0111(3) Uani d . 1 . .
    C C11 0.68778(17) 0.7582(3) 0.08150(11) 0.0132(3) Uani d . 1 . .
    H H11 0.6716 0.6433 0.0398 0.016 Uiso calc R 1 . .
    C C12 0.82467(17) 0.8558(3) 0.05703(11) 0.0166(4) Uani d . 1 . .
    H H12A 0.8296 0.9898 0.0854 0.020 Uiso calc R 1 . .
    H H12B 0.8285 0.8750 -0.0087 0.020 Uiso calc R 1 . .
    C C13 0.95062(17) 0.7303(3) 0.08700(11) 0.0160(4) Uani d . 1 . .
    H H13 1.0228 0.7243 0.0395 0.019 Uiso calc R 1 . .
    C C14 0.90325(17) 0.5203(3) 0.11600(11) 0.0143(3) Uani d . 1 . .
    H H14A 0.9820 0.4315 0.1292 0.017 Uiso calc R 1 . .
    H H14B 0.8444 0.4569 0.0700 0.017 Uiso calc R 1 . .
    C C15 0.92640(16) 0.7137(3) 0.24989(11) 0.0132(3) Uani d . 1 . .
    H H15 0.9913 0.6298 0.2857 0.016 Uiso calc R 1 . .
    C C16 1.00555(17) 0.8127(3) 0.17408(11) 0.0152(4) Uani d . 1 . .
    C C17 1.10478(18) 0.9460(3) 0.18423(13) 0.0210(4) Uani d . 1 . .
    H H17A 1.1495 1.0001 0.1332 0.025 Uiso calc R 1 . .
    H H17B 1.1313 0.9875 0.2426 0.025 Uiso calc R 1 . .
    C C18 0.43741(17) 0.4168(3) 0.44718(11) 0.0165(4) Uani d . 1 . .
    H H18A 0.3619 0.3437 0.4756 0.020 Uiso calc R 1 . .
    H H18B 0.4278 0.5604 0.4595 0.020 Uiso calc R 1 . .
    H H18C 0.5248 0.3689 0.4713 0.020 Uiso calc R 1 . .
    C C19 0.43608(18) 0.1517(3) 0.32907(12) 0.0169(4) Uani d . 1 . .
    H H19A 0.3618 0.0884 0.3630 0.020 Uiso calc R 1 . .
    H H19B 0.5243 0.0970 0.3488 0.020 Uiso calc R 1 . .
    H H19C 0.4236 0.1247 0.2651 0.020 Uiso calc R 1 . .
    C C20 0.59817(16) 0.3306(3) 0.15381(11) 0.0124(3) Uani d . 1 . .
    H H20A 0.5194 0.2372 0.1568 0.015 Uiso calc R 1 . .
    H H20B 0.6194 0.3554 0.0899 0.015 Uiso calc R 1 . .
    C C21 0.81536(17) 0.4540(3) 0.47425(11) 0.0158(4) Uani d . 1 . .
    C C22 0.90964(19) 0.5955(3) 0.52190(12) 0.0221(4) Uani d . 1 . .
    H H22A 0.9963 0.6051 0.4890 0.027 Uiso calc R 1 . .
    H H22B 0.9273 0.5457 0.5826 0.027 Uiso calc R 1 . .
    H H22C 0.8670 0.7283 0.5253 0.027 Uiso calc R 1 . .
    H H5O 0.597(2) 0.957(4) 0.0218(15) 0.022(6) Uiso d . 1 . .
    H H6O 0.834(2) 0.812(4) 0.3491(15) 0.025(6) Uiso d . 1 . .
    H H2O 0.444(2) 0.730(4) 0.0632(15) 0.029(6) Uiso d . 1 . .
    H H4O 0.892(2) 0.166(4) 0.2884(16) 0.031(7) Uiso d . 1 . .
loop_
    _atom_site_aniso_label
    _atom_site_aniso_U_11
    _atom_site_aniso_U_22
    _atom_site_aniso_U_33
    _atom_site_aniso_U_12
    _atom_site_aniso_U_13
    _atom_site_aniso_U_23
    O1 0.0143(5) 0.0100(6) 0.0166(6) 0.0011(5) -0.0030(4) -0.0022(5)
    O2 0.0183(6) 0.0157(7) 0.0119(6) -0.0004(5) -0.0039(5) -0.0004(5)
    O3 0.0139(5) 0.0136(6) 0.0116(5) -0.0020(5) -0.0024(4) -0.0010(5)
    O4 0.0116(5) 0.0100(7) 0.0223(6) 0.0012(5) -0.0015(5) 0.0024(5)
    O5 0.0174(6) 0.0129(6) 0.0143(6) 0.0027(5) -0.0016(5) 0.0034(5)
    O6 0.0178(6) 0.0108(6) 0.0145(6) -0.0008(5) 0.0011(5) -0.0015(5)
    O7 0.0194(6) 0.0275(8) 0.0227(7) -0.0025(6) -0.0052(5) 0.0115(6)
    C1 0.0137(8) 0.0126(8) 0.0109(7) 0.0022(7) -0.0028(6) -0.0008(6)
    C2 0.0127(7) 0.0170(9) 0.0174(8) -0.0002(7) -0.0035(6) -0.0001(7)
    C3 0.0116(7) 0.0191(9) 0.0179(8) 0.0000(7) 0.0011(6) 0.0005(7)
    C4 0.0118(7) 0.0144(9) 0.0135(7) -0.0011(7) -0.0003(6) -0.0003(7)
    C5 0.0118(7) 0.0112(8) 0.0117(7) 0.0005(7) -0.0011(6) -0.0012(6)
    C6 0.0116(7) 0.0111(8) 0.0130(7) -0.0015(7) -0.0026(6) 0.0002(7)
    C7 0.0122(7) 0.0090(8) 0.0150(7) 0.0012(7) -0.0027(6) -0.0013(7)
    C8 0.0116(7) 0.0100(8) 0.0132(7) 0.0013(6) 0.0007(6) -0.0001(7)
    C9 0.0122(7) 0.0095(8) 0.0115(7) 0.0013(6) -0.0013(6) -0.0003(6)
    C10 0.0114(7) 0.0102(8) 0.0116(7) 0.0003(7) -0.0011(6) 0.0001(6)
    C11 0.0160(7) 0.0117(8) 0.0119(7) 0.0033(7) 0.0000(6) -0.0002(6)
    C12 0.0179(8) 0.0157(9) 0.0161(8) -0.0009(8) 0.0016(6) 0.0014(7)
    C13 0.0157(8) 0.0155(9) 0.0169(8) 0.0006(7) 0.0042(6) 0.0010(7)
    C14 0.0149(7) 0.0128(9) 0.0154(8) 0.0023(7) 0.0031(6) -0.0019(7)
    C15 0.0127(7) 0.0112(9) 0.0158(8) 0.0018(7) -0.0011(6) 0.0000(7)
    C16 0.0133(7) 0.0123(9) 0.0199(8) 0.0038(7) 0.0017(6) 0.0007(7)
    C17 0.0184(8) 0.0189(10) 0.0257(9) -0.0017(8) 0.0036(7) 0.0006(8)
    C18 0.0158(8) 0.0189(10) 0.0147(8) -0.0005(7) 0.0017(6) 0.0006(7)
    C19 0.0167(8) 0.0156(9) 0.0186(8) -0.0040(7) -0.0005(7) 0.0028(7)
    C20 0.0134(7) 0.0103(8) 0.0136(7) 0.0010(7) -0.0014(6) -0.0017(7)
    C21 0.0115(7) 0.0236(10) 0.0124(7) 0.0018(7) -0.0002(6) 0.0026(7)
    C22 0.0190(9) 0.0298(11) 0.0175(8) 0.0000(8) -0.0049(7) -0.0014(8)
_geom_special_details
;
All e.s.d.'s (except the e.s.d. in the dihedral angle between two l.s. planes)
are estimated using the full covariance matrix. The cell e.s.d.'s are taken
into account individually in the estimation of e.s.d.'s in distances, angles
and torsion angles; correlations between e.s.d.'s in cell parameters are only
used when they are defined by crystal symmetry. An approximate (isotropic)
treatment of cell e.s.d.'s is used for estimating e.s.d.'s involving l.s.
planes.
;
loop_
    _geom_bond_atom_site_label_1
    _geom_bond_atom_site_label_2
    _geom_bond_site_symmetry_2
    _geom_bond_distance
    _geom_bond_publ_flag
    O1 C7 . 1.434(2) ?
    O1 C20 . 1.4453(19) ?
    O2 C1 . 1.4337(19) ?
    O2 H2O . 0.85(3) ?
    O3 C21 . 1.365(2) ?
    O3 C6 . 1.4620(19) ?
    O4 C7 . 1.394(2) ?
    O4 H4O . 0.82(3) ?
    O5 C11 . 1.438(2) ?
    O5 H5O . 0.82(2) ?
    O6 C15 . 1.434(2) ?
    O6 H6O . 0.81(2) ?
    O7 C21 . 1.201(2) ?
    C1 C2 . 1.517(2) ?
    C1 C10 . 1.546(2) ?
    C1 H1 . 1.0000 ?
    C2 C3 . 1.522(2) ?
    C2 H2A . 0.9900 ?
    C2 H2B . 0.9900 ?
    C3 C4 . 1.534(2) ?
    C3 H3A . 0.9900 ?
    C3 H3B . 0.9900 ?
    C4 C18 . 1.538(2) ?
    C4 C19 . 1.552(3) ?
    C4 C5 . 1.567(2) ?
    C5 C6 . 1.539(2) ?
    C5 C10 . 1.568(2) ?
    C5 H5 . 1.0000 ?
    C6 C7 . 1.523(2) ?
    C6 H6 . 1.0000 ?
    C7 C8 . 1.535(2) ?
    C8 C14 . 1.552(2) ?
    C8 C15 . 1.570(2) ?
    C8 C9 . 1.573(2) ?
    C9 C11 . 1.550(2) ?
    C9 C10 . 1.578(2) ?
    C9 H9 . 1.0000 ?
    C10 C20 . 1.535(2) ?
    C11 C12 . 1.530(2) ?
    C11 H11 . 1.0000 ?
    C12 C13 . 1.553(2) ?
    C12 H12A . 0.9900 ?
    C12 H12B . 0.9900 ?
    C13 C16 . 1.510(2) ?
    C13 C14 . 1.537(3) ?
    C13 H13 . 1.0000 ?
    C14 H14A . 0.9900 ?
    C14 H14B . 0.9900 ?
    C15 C16 . 1.521(2) ?
    C15 H15 . 1.0000 ?
    C16 C17 . 1.323(3) ?
    C17 H17A . 0.9500 ?
    C17 H17B . 0.9500 ?
    C18 H18A . 0.9800 ?
    C18 H18B . 0.9800 ?
    C18 H18C . 0.9800 ?
    C19 H19A . 0.9800 ?
    C19 H19B . 0.9800 ?
    C19 H19C . 0.9800 ?
    C20 H20A . 0.9900 ?
    C20 H20B . 0.9900 ?
    C21 C22 . 1.498(3) ?
    C22 H22A . 0.9800 ?
    C22 H22B . 0.9800 ?
    C22 H22C . 0.9800 ?
loop_
    _geom_angle_atom_site_label_1
    _geom_angle_atom_site_label_2
    _geom_angle_atom_site_label_3
    _geom_angle_site_symmetry_1
    _geom_angle_site_symmetry_3
    _geom_angle
    _geom_angle_publ_flag
    C7 O1 C20 . . 113.65(13) ?
    C1 O2 H2O . . 104.1(16) ?
    C21 O3 C6 . . 117.28(14) ?
    C7 O4 H4O . . 106.7(17) ?
    C11 O5 H5O . . 104.9(16) ?
    C15 O6 H6O . . 108.2(17) ?
    O2 C1 C2 . . 106.46(13) ?
    O2 C1 C10 . . 113.96(13) ?
    C2 C1 C10 . . 113.43(14) ?
    O2 C1 H1 . . 107.6 ?
    C2 C1 H1 . . 107.6 ?
    C10 C1 H1 . . 107.6 ?
    C1 C2 C3 . . 110.70(14) ?
    C1 C2 H2A . . 109.5 ?
    C3 C2 H2A . . 109.5 ?
    C1 C2 H2B . . 109.5 ?
    C3 C2 H2B . . 109.5 ?
    H2A C2 H2B . . 108.1 ?
    C2 C3 C4 . . 112.34(14) ?
    C2 C3 H3A . . 109.1 ?
    C4 C3 H3A . . 109.1 ?
    C2 C3 H3B . . 109.1 ?
    C4 C3 H3B . . 109.1 ?
    H3A C3 H3B . . 107.9 ?
    C3 C4 C18 . . 108.92(14) ?
    C3 C4 C19 . . 109.37(15) ?
    C18 C4 C19 . . 107.88(15) ?
    C3 C4 C5 . . 108.42(14) ?
    C18 C4 C5 . . 107.14(13) ?
    C19 C4 C5 . . 114.95(14) ?
    C6 C5 C4 . . 111.35(14) ?
    C6 C5 C10 . . 108.79(13) ?
    C4 C5 C10 . . 117.99(13) ?
    C6 C5 H5 . . 106.0 ?
    C4 C5 H5 . . 106.0 ?
    C10 C5 H5 . . 106.0 ?
    O3 C6 C7 . . 109.26(12) ?
    O3 C6 C5 . . 110.92(14) ?
    C7 C6 C5 . . 110.41(13) ?
    O3 C6 H6 . . 108.7 ?
    C7 C6 H6 . . 108.7 ?
    C5 C6 H6 . . 108.7 ?
    O4 C7 O1 . . 107.27(13) ?
    O4 C7 C6 . . 111.22(13) ?
    O1 C7 C6 . . 104.41(12) ?
    O4 C7 C8 . . 110.02(13) ?
    O1 C7 C8 . . 109.84(13) ?
    C6 C7 C8 . . 113.76(14) ?
    C7 C8 C14 . . 109.67(14) ?
    C7 C8 C15 . . 114.24(13) ?
    C14 C8 C15 . . 99.86(13) ?
    C7 C8 C9 . . 108.42(13) ?
    C14 C8 C9 . . 111.41(13) ?
    C15 C8 C9 . . 113.04(14) ?
    C11 C9 C8 . . 109.19(12) ?
    C11 C9 C10 . . 115.50(13) ?
    C8 C9 C10 . . 108.50(13) ?
    C11 C9 H9 . . 107.8 ?
    C8 C9 H9 . . 107.8 ?
    C10 C9 H9 . . 107.8 ?
    C20 C10 C1 . . 112.54(13) ?
    C20 C10 C5 . . 109.85(14) ?
    C1 C10 C5 . . 107.03(12) ?
    C20 C10 C9 . . 106.13(13) ?
    C1 C10 C9 . . 114.25(14) ?
    C5 C10 C9 . . 106.89(12) ?
    O5 C11 C12 . . 109.13(14) ?
    O5 C11 C9 . . 108.68(13) ?
    C12 C11 C9 . . 113.75(13) ?
    O5 C11 H11 . . 108.4 ?
    C12 C11 H11 . . 108.4 ?
    C9 C11 H11 . . 108.4 ?
    C11 C12 C13 . . 113.12(14) ?
    C11 C12 H12A . . 109.0 ?
    C13 C12 H12A . . 109.0 ?
    C11 C12 H12B . . 109.0 ?
    C13 C12 H12B . . 109.0 ?
    H12A C12 H12B . . 107.8 ?
    C16 C13 C14 . . 101.32(14) ?
    C16 C13 C12 . . 109.43(15) ?
    C14 C13 C12 . . 109.54(14) ?
    C16 C13 H13 . . 112.0 ?
    C14 C13 H13 . . 112.0 ?
    C12 C13 H13 . . 112.0 ?
    C13 C14 C8 . . 100.80(13) ?
    C13 C14 H14A . . 111.6 ?
    C8 C14 H14A . . 111.6 ?
    C13 C14 H14B . . 111.6 ?
    C8 C14 H14B . . 111.6 ?
    H14A C14 H14B . . 109.4 ?
    O6 C15 C16 . . 108.98(15) ?
    O6 C15 C8 . . 116.86(13) ?
    C16 C15 C8 . . 104.85(13) ?
    O6 C15 H15 . . 108.6 ?
    C16 C15 H15 . . 108.6 ?
    C8 C15 H15 . . 108.6 ?
    C17 C16 C13 . . 127.09(17) ?
    C17 C16 C15 . . 125.33(16) ?
    C13 C16 C15 . . 107.58(14) ?
    C16 C17 H17A . . 120.0 ?
    C16 C17 H17B . . 120.0 ?
    H17A C17 H17B . . 120.0 ?
    C4 C18 H18A . . 109.5 ?
    C4 C18 H18B . . 109.5 ?
    H18A C18 H18B . . 109.5 ?
    C4 C18 H18C . . 109.5 ?
    H18A C18 H18C . . 109.5 ?
    H18B C18 H18C . . 109.5 ?
    C4 C19 H19A . . 109.5 ?
    C4 C19 H19B . . 109.5 ?
    H19A C19 H19B . . 109.5 ?
    C4 C19 H19C . . 109.5 ?
    H19A C19 H19C . . 109.5 ?
    H19B C19 H19C . . 109.5 ?
    O1 C20 C10 . . 109.92(12) ?
    O1 C20 H20A . . 109.7 ?
    C10 C20 H20A . . 109.7 ?
    O1 C20 H20B . . 109.7 ?
    C10 C20 H20B . . 109.7 ?
    H20A C20 H20B . . 108.2 ?
    O7 C21 O3 . . 123.98(17) ?
    O7 C21 C22 . . 125.39(16) ?
    O3 C21 C22 . . 110.63(16) ?
    C21 C22 H22A . . 109.5 ?
    C21 C22 H22B . . 109.5 ?
    H22A C22 H22B . . 109.5 ?
    C21 C22 H22C . . 109.5 ?
    H22A C22 H22C . . 109.5 ?
    H22B C22 H22C . . 109.5 ?
loop_
    _geom_torsion_atom_site_label_1
    _geom_torsion_atom_site_label_2
    _geom_torsion_atom_site_label_3
    _geom_torsion_atom_site_label_4
    _geom_torsion_site_symmetry_1
    _geom_torsion_site_symmetry_2
    _geom_torsion_site_symmetry_3
    _geom_torsion_site_symmetry_4
    _geom_torsion
    _geom_torsion_publ_flag
    O2 C1 C2 C3 . . . . -173.23(14) ?
    C10 C1 C2 C3 . . . . 60.63(19) ?
    C1 C2 C3 C4 . . . . -60.1(2) ?
    C2 C3 C4 C18 . . . . 168.91(15) ?
    C2 C3 C4 C19 . . . . -73.40(19) ?
    C2 C3 C4 C5 . . . . 52.65(19) ?
    C3 C4 C5 C6 . . . . -176.20(14) ?
    C18 C4 C5 C6 . . . . 66.39(18) ?
    C19 C4 C5 C6 . . . . -53.47(19) ?
    C3 C4 C5 C10 . . . . -49.38(19) ?
    C18 C4 C5 C10 . . . . -166.79(15) ?
    C19 C4 C5 C10 . . . . 73.35(19) ?
    C21 O3 C6 C7 . . . . -104.90(15) ?
    C21 O3 C6 C5 . . . . 133.16(14) ?
    C4 C5 C6 O3 . . . . -107.33(15) ?
    C10 C5 C6 O3 . . . . 120.97(14) ?
    C4 C5 C6 C7 . . . . 131.41(15) ?
    C10 C5 C6 C7 . . . . -0.29(19) ?
    C20 O1 C7 O4 . . . . -170.16(13) ?
    C20 O1 C7 C6 . . . . 71.74(15) ?
    C20 O1 C7 C8 . . . . -50.61(16) ?
    O3 C6 C7 O4 . . . . 62.10(17) ?
    C5 C6 C7 O4 . . . . -175.65(14) ?
    O3 C6 C7 O1 . . . . 177.48(13) ?
    C5 C6 C7 O1 . . . . -60.27(17) ?
    O3 C6 C7 C8 . . . . -62.79(17) ?
    C5 C6 C7 C8 . . . . 59.46(18) ?
    O4 C7 C8 C14 . . . . 60.79(17) ?
    O1 C7 C8 C14 . . . . -57.07(17) ?
    C6 C7 C8 C14 . . . . -173.68(13) ?
    O4 C7 C8 C15 . . . . -50.34(18) ?
    O1 C7 C8 C15 . . . . -168.19(13) ?
    C6 C7 C8 C15 . . . . 75.20(17) ?
    O4 C7 C8 C9 . . . . -177.37(13) ?
    O1 C7 C8 C9 . . . . 64.77(16) ?
    C6 C7 C8 C9 . . . . -51.83(17) ?
    C7 C8 C9 C11 . . . . -137.89(14) ?
    C14 C8 C9 C11 . . . . -17.12(19) ?
    C15 C8 C9 C11 . . . . 94.40(16) ?
    C7 C8 C9 C10 . . . . -11.23(17) ?
    C14 C8 C9 C10 . . . . 109.54(15) ?
    C15 C8 C9 C10 . . . . -138.94(14) ?
    O2 C1 C10 C20 . . . . -53.85(19) ?
    C2 C1 C10 C20 . . . . 68.20(17) ?
    O2 C1 C10 C5 . . . . -174.62(14) ?
    C2 C1 C10 C5 . . . . -52.56(18) ?
    O2 C1 C10 C9 . . . . 67.26(18) ?
    C2 C1 C10 C9 . . . . -170.68(14) ?
    C6 C5 C10 C20 . . . . 54.20(17) ?
    C4 C5 C10 C20 . . . . -73.84(17) ?
    C6 C5 C10 C1 . . . . 176.66(14) ?
    C4 C5 C10 C1 . . . . 48.62(19) ?
    C6 C5 C10 C9 . . . . -60.52(17) ?
    C4 C5 C10 C9 . . . . 171.44(14) ?
    C11 C9 C10 C20 . . . . 73.03(17) ?
    C8 C9 C10 C20 . . . . -49.90(16) ?
    C11 C9 C10 C1 . . . . -51.57(18) ?
    C8 C9 C10 C1 . . . . -174.50(13) ?
    C11 C9 C10 C5 . . . . -169.77(14) ?
    C8 C9 C10 C5 . . . . 67.31(16) ?
    C8 C9 C11 O5 . . . . -163.90(13) ?
    C10 C9 C11 O5 . . . . 73.54(17) ?
    C8 C9 C11 C12 . . . . -42.11(19) ?
    C10 C9 C11 C12 . . . . -164.67(15) ?
    O5 C11 C12 C13 . . . . 167.63(13) ?
    C9 C11 C12 C13 . . . . 46.1(2) ?
    C11 C12 C13 C16 . . . . -98.54(17) ?
    C11 C12 C13 C14 . . . . 11.7(2) ?
    C16 C13 C14 C8 . . . . 47.88(15) ?
    C12 C13 C14 C8 . . . . -67.65(16) ?
    C7 C8 C14 C13 . . . . -168.02(13) ?
    C15 C8 C14 C13 . . . . -47.72(15) ?
    C9 C8 C14 C13 . . . . 71.94(16) ?
    C7 C8 C15 O6 . . . . -92.48(18) ?
    C14 C8 C15 O6 . . . . 150.59(14) ?
    C9 C8 C15 O6 . . . . 32.1(2) ?
    C7 C8 C15 C16 . . . . 146.76(14) ?
    C14 C8 C15 C16 . . . . 29.83(16) ?
    C9 C8 C15 C16 . . . . -88.63(15) ?
    C14 C13 C16 C17 . . . . 150.63(18) ?
    C12 C13 C16 C17 . . . . -93.8(2) ?
    C14 C13 C16 C15 . . . . -29.05(16) ?
    C12 C13 C16 C15 . . . . 86.56(17) ?
    O6 C15 C16 C17 . . . . 53.7(2) ?
    C8 C15 C16 C17 . . . . 179.54(17) ?
    O6 C15 C16 C13 . . . . -126.61(14) ?
    C8 C15 C16 C13 . . . . -0.78(18) ?
    C7 O1 C20 C10 . . . . -15.94(18) ?
    C1 C10 C20 O1 . . . . -166.48(13) ?
    C5 C10 C20 O1 . . . . -47.35(17) ?
    C9 C10 C20 O1 . . . . 67.87(16) ?
    C6 O3 C21 O7 . . . . -12.8(2) ?
    C6 O3 C21 C22 . . . . 166.23(14) ?
loop_
    _geom_hbond_atom_site_label_D
    _geom_hbond_atom_site_label_H
    _geom_hbond_atom_site_label_A
    _geom_hbond_site_symmetry_A
    _geom_hbond_distance_DH
    _geom_hbond_distance_HA
    _geom_hbond_distance_DA
    _geom_hbond_angle_DHA
    O2 H2O O5 . 0.85(3) 1.75(3) 2.5539(19) 156(2)
    O4 H4O O6 1_545 0.82(3) 2.03(3) 2.843(2) 172(2)
    O5 H5O O2 2_655 0.82(2) 1.85(2) 2.6467(18) 165(2)
    O6 H6O O3 . 0.81(2) 2.07(3) 2.7743(18) 145(2)
