# Supplementary material for: 6β-Acet­oxy-1α,7β,11β,15β-tetra­hydr­oxy-7α,20-ep­oxy-ent-kaur-16-ene
Source: Acta Crystallogr Sect E Struct Rep Online. 2010 Jan 9;66(Pt 2):o295. doi: 10.1107/S1600536810000231 (PMC2979918; doi:10.1107/S1600536810000231)
Supplement: Supplementary file 2 [file e-66-0o295-Isup2.hkl]

# 
# h,k,l, Fc-squared, Fo-squared, sigma(Fo-squared) and status flag 
# 
data_I
_shelx_title ' BO472 in P2(1)' 
_shelx_refln_list_code          4 
_shelx_F_calc_maximum       84.66 
_exptl_crystal_F_000       440.00 
_reflns_d_resolution_high  0.7701 
 
loop_ 
 _symmetry_equiv_pos_as_xyz 
 'x, y, z' 
 '-x, y+1/2, -z' 
 
_cell_length_a     9.7586 
_cell_length_b     6.6712 
_cell_length_c    14.9267 
_cell_angle_alpha  90.000 
_cell_angle_beta   90.002 
_cell_angle_gamma  90.000 
 
_shelx_F_squared_multiplier     1.000 
 
loop_ 
 _refln_index_h 
 _refln_index_k 
 _refln_index_l 
 _refln_F_squared_calc 
 _refln_F_squared_meas 
 _refln_F_squared_sigma 
 _refln_observed_status 
   2   0   0       14.30       17.95      1.36 o 
   3   0   0      138.74      122.26      2.49 o 
   4   0   0      523.20      473.70      8.72 o 
   5   0   0       47.94       43.92      2.66 o 
   6   0   0     1256.26     1256.18     19.82 o 
   7   0   0      790.76      798.16     11.76 o 
   8   0   0     1526.99     1483.15     18.09 o 
   9   0   0      256.55      254.90      8.36 o 
  10   0   0      559.67      581.64     20.11 o 
  11   0   0        0.03        1.75      2.28 o 
  12   0   0       22.70       19.65      3.67 o 
   1   1   0      839.44      818.98      3.36 o 
   2   1   0     3096.68     3071.76     14.82 o 
   3   1   0      584.22      605.82      3.85 o 
   4   1   0       56.42       54.24      1.32 o 
   5   1   0      132.95      125.70      2.50 o 
   6   1   0      303.40      288.89      5.14 o 
   7   1   0      369.84      371.85      5.94 o 
   8   1   0      640.15      620.79     10.41 o 
   9   1   0        9.78        9.76      1.64 o 
  10   1   0       57.44       55.02      3.13 o 
  11   1   0      287.13      290.73      6.55 o 
  12   1   0       54.83       56.93      3.59 o 
   0   2   0     1190.82     1170.97      6.30 o 
   1   2   0      737.95      797.38      3.53 o 
   2   2   0      252.50      220.95      1.90 o 
   3   2   0     1182.76     1253.36      7.31 o 
   4   2   0       40.52       41.37      1.50 o 
   5   2   0       70.01       85.43      2.30 o 
   6   2   0      141.77      126.46      2.86 o 
   7   2   0      227.27      215.31      4.39 o 
   8   2   0       16.13       14.93      1.85 o 
   9   2   0      124.90      107.76      3.71 o 
  10   2   0       59.94       55.71      3.06 o 
  11   2   0       21.38       18.73      2.64 o 
  12   2   0       46.63       47.55      4.13 o 
   1   3   0      718.29      741.38      5.75 o 
   2   3   0      165.08      169.09      2.12 o 
   3   3   0      260.64      257.81      5.00 o 
   4   3   0     1159.59     1263.28     11.09 o 
   5   3   0      209.82      190.51      3.12 o 
   6   3   0      266.93      278.50      3.85 o 
   7   3   0       90.57       87.19      2.98 o 
   8   3   0       13.06       12.98      1.59 o 
   9   3   0       68.42       67.78      3.04 o 
  10   3   0        0.69        4.00      2.36 o 
  11   3   0       99.36       94.14      4.99 o 
   0   4   0       32.19       34.15      1.53 o 
   1   4   0      649.53      688.58      6.51 o 
   2   4   0      223.58      213.32      3.13 o 
   3   4   0      319.44      337.83      4.37 o 
   4   4   0      378.07      381.43      4.24 o 
   5   4   0     1024.56     1015.07      7.33 o 
   6   4   0       17.64       16.84      1.78 o 
   7   4   0      183.26      175.90      4.04 o 
   8   4   0      219.47      239.99     10.20 o 
   9   4   0        8.68        6.17      1.72 o 
  10   4   0        2.17        3.93      2.77 o 
  11   4   0       79.53       94.38      7.00 o 
   1   5   0      182.29      182.96      3.72 o 
   2   5   0      192.33      180.97      3.48 o 
   3   5   0     1277.09     1251.26     10.05 o 
   4   5   0      361.57      355.58      6.27 o 
   5   5   0      384.63      379.65      6.67 o 
   6   5   0      131.65      123.66      5.93 o 
   7   5   0       79.80       68.77      5.25 o 
   8   5   0        4.25        3.59      2.99 o 
   9   5   0       35.93       37.98      4.61 o 
  10   5   0      102.95      113.11      7.48 o 
   0   6   0       69.20       62.76      4.10 o 
   1   6   0        6.56        4.20      1.19 o 
   2   6   0       25.21       22.31      1.81 o 
   3   6   0       88.17       85.87      2.89 o 
   4   6   0       13.86       13.50      1.94 o 
   5   6   0       14.17       13.01      3.18 o 
   6   6   0       30.57       23.45      4.69 o 
   7   6   0        7.30        6.39      2.60 o 
   8   6   0       41.13       42.10      4.87 o 
   9   6   0       38.89       41.82      5.06 o 
   1   7   0      257.91      251.94      5.54 o 
   2   7   0      419.92      429.46     10.60 o 
   3   7   0      163.12      173.21      7.35 o 
   4   7   0      103.66      101.93      7.83 o 
   5   7   0       58.58       54.04      6.21 o 
   6   7   0       53.68       55.43      6.46 o 
   7   7   0        0.07        1.35      2.07 o 
   2   8   0        3.05        3.79      2.08 o 
   3   8   0        9.66        8.71      4.89 o 
   4   8   0       15.94       12.63      3.56 o 
 -12   0   1       73.00       80.77      7.37 o 
 -11   0   1       17.47       17.13      3.30 o 
 -10   0   1      166.21      167.97      8.20 o 
  -9   0   1       91.30       85.87      5.07 o 
  -8   0   1       72.97       66.96      4.27 o 
  -7   0   1       92.99       92.98      4.61 o 
  -6   0   1       32.93       30.69      2.70 o 
  -5   0   1        2.33        1.20      1.59 o 
  -4   0   1     1181.56     1172.70      8.95 o 
  -3   0   1     1046.18     1001.04      6.39 o 
  -2   0   1      428.28      411.85      8.99 o 
   2   0   1     4319.86     4198.39     28.44 o 
   3   0   1     1464.14     1445.57      7.89 o 
   4   0   1      171.27      166.58      3.26 o 
   5   0   1       95.73      109.74      3.04 o 
   6   0   1        2.81        4.56      1.96 o 
   7   0   1      347.45      342.18      7.92 o 
   8   0   1       88.32       77.49      4.66 o 
   9   0   1      428.83      399.78     10.79 o 
  10   0   1        6.40       10.18      2.61 o 
  11   0   1       60.28       64.74      5.22 o 
  12   0   1        8.18        7.70      4.44 o 
 -12   1   1       12.26       10.67      2.43 o 
 -11   1   1       19.71       22.17      2.43 o 
 -10   1   1       67.67       61.77      3.34 o 
  -9   1   1       94.66       87.27      3.55 o 
  -8   1   1      637.70      620.42     10.37 o 
  -7   1   1      419.01      398.51      6.27 o 
  -6   1   1      956.36      988.06     11.50 o 
  -5   1   1       20.64       19.37      1.08 o 
  -4   1   1     1060.65     1061.79     11.30 o 
  -3   1   1      952.54      972.69      6.47 o 
  -2   1   1     1483.45     1486.78     12.67 o 
  -1   1   1     7166.98     6795.65     25.72 o 
   0   1   1     6719.65     6299.77     41.54 o 
   1   1   1      284.30      258.80      2.34 o 
   2   1   1      747.62      727.22      5.56 o 
   3   1   1     1020.67     1024.88      9.53 o 
   4   1   1      287.58      303.04      3.58 o 
   5   1   1      405.69      424.12      4.32 o 
   6   1   1       31.03       34.85      1.69 o 
   7   1   1      320.99      327.60      5.57 o 
   8   1   1      436.44      424.49      8.03 o 
   9   1   1       68.59       69.61      3.23 o 
  10   1   1       32.50       32.46      3.40 o 
  11   1   1       59.21       66.00      3.58 o 
  12   1   1       85.96       97.84      6.30 o 
 -12   2   1      168.02      179.56      7.00 o 
 -11   2   1      111.64      115.78      4.43 o 
 -10   2   1       33.49       31.35      2.59 o 
  -9   2   1       63.86       59.50      2.96 o 
  -8   2   1       76.52       65.13      2.91 o 
  -7   2   1      159.03      155.45      4.02 o 
  -6   2   1      252.07      265.56      5.36 o 
  -5   2   1       19.04       19.33      1.08 o 
  -4   2   1     1440.58     1529.38     11.72 o 
  -3   2   1      699.46      760.71      5.67 o 
  -2   2   1      259.24      246.39      2.23 o 
  -1   2   1     1397.93     1354.89      7.60 o 
   0   2   1      514.70      512.76      4.18 o 
   1   2   1     1541.45     1563.74      8.42 o 
   2   2   1        6.05        5.62      0.45 o 
   3   2   1      705.94      685.19      5.62 o 
   4   2   1     3912.61     4233.10     39.41 o 
   5   2   1       88.44       82.96      2.01 o 
   6   2   1       32.51       32.97      1.56 o 
   7   2   1      145.29      148.66      3.29 o 
   8   2   1      124.18      125.35      3.75 o 
   9   2   1      266.66      258.27      5.38 o 
  10   2   1      101.82      107.60      4.12 o 
  11   2   1       89.92      101.82      5.22 o 
  12   2   1       63.59       64.54      4.63 o 
 -11   3   1       89.87       96.36      6.78 o 
 -10   3   1       85.37       90.64      4.48 o 
  -9   3   1        6.28        6.05      1.52 o 
  -8   3   1      305.70      308.27      6.19 o 
  -7   3   1      351.63      347.30      6.71 o 
  -6   3   1      302.54      307.46      4.62 o 
  -5   3   1       99.28      101.69      2.30 o 
  -4   3   1      377.92      385.43      4.73 o 
  -3   3   1      689.65      732.54      5.08 o 
  -2   3   1       16.15       17.83      0.98 o 
  -1   3   1       94.96      101.43      1.49 o 
   0   3   1      389.25      382.97      3.98 o 
   1   3   1      414.87      461.09      3.21 o 
   2   3   1       29.69       29.52      0.95 o 
   3   3   1      365.19      363.58      3.64 o 
   4   3   1      336.74      345.75      3.67 o 
   5   3   1      103.36      102.42      2.21 o 
   6   3   1      140.00      141.06      2.58 o 
   7   3   1      365.48      356.24      6.69 o 
   8   3   1        6.43        6.98      1.25 o 
   9   3   1      201.23      210.76      7.81 o 
  10   3   1       87.75       87.69      4.66 o 
  11   3   1       39.79       43.63      3.90 o 
 -11   4   1      218.52      230.14     10.03 o 
 -10   4   1        9.27        7.31      2.53 o 
  -9   4   1       84.59      103.92      6.70 o 
  -8   4   1        8.61        5.17      1.64 o 
  -7   4   1      289.20      271.93      5.33 o 
  -6   4   1      196.59      202.10      4.53 o 
  -5   4   1     2080.18     2132.95     13.27 o 
  -4   4   1       69.16       66.44      1.60 o 
  -3   4   1      212.52      204.33      2.52 o 
  -2   4   1      430.18      432.41      4.62 o 
  -1   4   1      360.92      367.28      4.22 o 
   0   4   1       29.25       21.63      1.26 o 
   1   4   1      204.40      203.66      2.95 o 
   2   4   1      186.56      197.94      2.80 o 
   3   4   1      772.66      810.93     16.69 o 
   4   4   1      178.09      169.96      2.93 o 
   5   4   1       37.16       33.07      1.89 o 
   6   4   1       10.24        9.69      0.82 o 
   7   4   1        9.23        7.30      2.02 o 
   8   4   1       89.30       78.99      4.02 o 
   9   4   1       33.08       28.29      2.93 o 
  10   4   1       23.23       23.89      4.07 o 
  11   4   1      119.40      143.84     11.73 o 
 -10   5   1       23.20       28.59      5.06 o 
  -9   5   1       10.12       14.86      3.41 o 
  -8   5   1        2.81        3.52      2.28 o 
  -7   5   1      130.24      124.83      6.57 o 
  -6   5   1      133.49      119.80      6.15 o 
  -5   5   1      458.81      458.88      7.85 o 
  -4   5   1       20.23       19.26      1.92 o 
  -3   5   1      173.16      167.60      3.16 o 
  -2   5   1       13.51       13.62      1.28 o 
  -1   5   1       32.01       26.86      1.73 o 
   0   5   1       95.66       83.43      2.50 o 
   1   5   1       64.07       56.12      1.92 o 
   2   5   1      320.19      312.53      3.90 o 
   3   5   1      720.88      702.16      7.64 o 
   4   5   1      228.96      238.16      4.55 o 
   5   5   1      448.96      435.29      9.58 o 
   6   5   1      287.78      263.03      6.30 o 
   7   5   1      114.49      112.99      5.19 o 
   8   5   1      136.87      150.77      7.36 o 
   9   5   1      186.62      211.99      9.35 o 
  10   5   1       57.52       59.90      6.38 o 
  -9   6   1       13.46       17.89      4.74 o 
  -8   6   1      174.09      191.91     12.04 o 
  -7   6   1       50.72       44.76      6.47 o 
  -6   6   1       63.84       62.82      6.86 o 
  -5   6   1       12.33       12.71      2.98 o 
  -4   6   1       71.50       68.98      6.04 o 
  -3   6   1      277.04      274.49      6.16 o 
  -2   6   1        4.26        3.65      0.94 o 
  -1   6   1      279.58      260.47      5.44 o 
   0   6   1       15.58       13.55      1.36 o 
   1   6   1      687.44      661.34     10.39 o 
   2   6   1        6.28        7.08      1.25 o 
   3   6   1      118.96      118.07      4.26 o 
   4   6   1      145.93      152.26      4.68 o 
   5   6   1       15.95       17.31      2.50 o 
   6   6   1        4.44        3.68      2.03 o 
   7   6   1      106.48      112.59      7.04 o 
   8   6   1       68.22       65.41      5.69 o 
   9   6   1       72.79       78.36      6.26 o 
  -7   7   1        8.18        6.95      3.16 o 
  -6   7   1        6.90        9.60      4.42 o 
  -5   7   1       31.03       33.44      5.86 o 
  -4   7   1      103.04       97.47      7.52 o 
  -3   7   1       13.52       15.34      3.49 o 
  -2   7   1        4.68        4.83      1.88 o 
  -1   7   1       78.24       75.79      3.37 o 
   0   7   1       52.34       50.09      2.41 o 
   1   7   1      220.68      205.31      6.45 o 
   2   7   1       34.07       34.79      3.25 o 
   3   7   1      112.41      104.43      7.90 o 
   4   7   1      120.19      115.96      6.15 o 
   5   7   1       27.41       26.49      4.95 o 
   6   7   1        8.62       11.25      4.70 o 
   7   7   1       80.09       87.49      8.28 o 
  -4   8   1      106.43      115.29      9.42 o 
  -3   8   1       11.30       13.29      2.88 o 
  -2   8   1      150.89      143.76      6.34 o 
  -1   8   1       42.03       37.64      4.86 o 
   1   8   1       52.05       42.43      5.00 o 
   2   8   1       10.16        8.20      3.28 o 
   3   8   1        0.43        1.84      2.05 o 
   4   8   1        9.63        7.78      2.94 o 
 -12   0   2        6.24        4.37      2.90 o 
 -11   0   2       13.95       13.08      2.87 o 
 -10   0   2       16.25       20.15      3.20 o 
  -9   0   2       32.92       25.81      3.06 o 
  -8   0   2        2.47        4.70      2.34 o 
  -7   0   2     1235.72     1258.89     18.51 o 
  -6   0   2      135.27      142.92      5.17 o 
  -5   0   2      897.99      902.35     34.94 o 
  -4   0   2        2.05        3.56      0.73 o 
  -3   0   2     1585.08     1658.10      8.85 o 
  -2   0   2      688.70      658.57      7.54 o 
  -1   0   2      340.91      328.16     11.64 o 
   1   0   2      311.65      293.93      2.45 o 
   2   0   2      855.56      838.91      9.79 o 
   3   0   2        5.13        7.89      1.00 o 
   4   0   2        3.84        2.06      0.69 o 
   5   0   2     2266.31     2234.36     20.82 o 
   6   0   2        1.89        2.79      1.50 o 
   7   0   2        0.21        2.54      2.36 o 
   8   0   2      183.29      167.45      6.39 o 
   9   0   2      365.19      345.57      9.85 o 
  10   0   2       55.80       47.93      4.05 o 
  11   0   2      103.39       99.62      6.67 o 
  12   0   2      101.29      112.71      6.38 o 
 -12   1   2      119.68      131.87      5.00 o 
 -11   1   2       30.45       26.75      2.55 o 
 -10   1   2        0.75        3.14      1.98 o 
  -9   1   2       16.31       14.86      1.89 o 
  -8   1   2      239.67      236.53      5.81 o 
  -7   1   2       39.90       32.46      2.11 o 
  -6   1   2       85.12       82.62      3.95 o 
  -5   1   2      364.68      381.75      5.68 o 
  -4   1   2      143.92      152.33      2.96 o 
  -3   1   2     1195.15     1216.54      7.63 o 
  -2   1   2     1989.43     1963.78     13.83 o 
  -1   1   2        4.72        4.60      0.62 o 
   0   1   2     4852.79     4864.50     30.92 o 
   1   1   2      462.28      437.26      2.67 o 
   2   1   2      569.43      558.59      4.30 o 
   3   1   2     1238.03     1243.03      9.56 o 
   5   1   2       72.20       68.14      2.13 o 
   6   1   2       38.25       41.41      2.02 o 
   7   1   2      116.94      124.49      3.54 o 
   8   1   2      482.71      471.12      8.64 o 
   9   1   2      235.02      231.41      5.61 o 
  10   1   2      100.05      104.75      4.04 o 
  11   1   2       59.47       69.23      3.64 o 
  12   1   2       43.57       45.76      3.94 o 
 -12   2   2       61.16       61.85      5.83 o 
 -11   2   2      144.76      140.88      4.74 o 
 -10   2   2      134.35      136.63      4.71 o 
  -9   2   2       17.05       15.80      1.99 o 
  -8   2   2      781.85      748.97     12.13 o 
  -7   2   2      219.02      210.78      4.46 o 
  -6   2   2      191.77      196.77      3.93 o 
  -5   2   2       10.99        8.98      0.86 o 
  -4   2   2     1544.99     1636.02     10.29 o 
  -3   2   2     1034.95     1091.04      6.61 o 
  -2   2   2     1395.14     1381.46      5.99 o 
  -1   2   2     2455.03     2501.23     13.26 o 
   0   2   2        6.44        3.45      0.38 o 
   1   2   2      691.41      703.59      4.88 o 
   2   2   2     1892.57     1965.49     11.78 o 
   3   2   2      664.45      669.35     12.81 o 
   4   2   2     1018.17     1111.19      5.50 o 
   5   2   2     1216.08     1217.11     13.67 o 
   6   2   2      433.25      447.66      5.47 o 
   7   2   2      113.25      107.17      4.63 o 
   8   2   2       26.17       22.81      1.95 o 
   9   2   2       90.75       94.41      3.53 o 
  10   2   2       29.74       29.83      2.43 o 
  11   2   2       27.59       27.32      3.31 o 
  12   2   2      306.39      312.08      8.75 o 
 -11   3   2      206.27      212.77      9.67 o 
 -10   3   2      198.03      206.67      9.43 o 
  -9   3   2      101.46       98.24      3.51 o 
  -8   3   2      489.80      474.27      7.98 o 
  -7   3   2       68.84       65.01      2.62 o 
  -6   3   2      200.03      196.30      6.71 o 
  -5   3   2      275.24      280.93      4.00 o 
  -4   3   2      798.75      833.46      7.38 o 
  -3   3   2       53.35       69.47      1.69 o 
  -2   3   2       90.04       99.38      1.47 o 
  -1   3   2     1943.05     2096.99     12.34 o 
   0   3   2     1045.13     1076.26      5.61 o 
   1   3   2      731.64      788.31      6.31 o 
   2   3   2      139.21      148.91      2.66 o 
   3   3   2      179.54      190.91      3.42 o 
   4   3   2        7.64        7.61      1.48 o 
   5   3   2       17.70       17.10      0.73 o 
   6   3   2      471.63      476.65      8.13 o 
   7   3   2      386.46      356.80      6.57 o 
   8   3   2       22.96       20.79      1.69 o 
   9   3   2      143.20      132.28      5.20 o 
  10   3   2       53.41       51.76      3.96 o 
  11   3   2      130.39      143.00      6.02 o 
 -11   4   2      452.08      505.04     14.60 o 
 -10   4   2      132.48      138.55      8.15 o 
  -9   4   2       60.24       56.55      5.32 o 
  -8   4   2        0.14        0.05      1.11 o 
  -7   4   2       54.39       54.46      2.37 o 
  -6   4   2      188.91      187.43      4.35 o 
  -5   4   2      335.54      336.47      4.06 o 
  -4   4   2      250.00      247.12      2.94 o 
  -3   4   2      107.80      105.54      1.97 o 
  -2   4   2      652.08      683.41      5.51 o 
  -1   4   2       65.66       72.49      1.83 o 
   0   4   2       96.49       93.09      1.93 o 
   1   4   2      176.53      184.14      2.74 o 
   2   4   2      110.97      111.71      2.14 o 
   3   4   2      189.97      189.33      3.64 o 
   4   4   2      574.42      583.27     14.54 o 
   5   4   2      675.30      669.12     23.09 o 
   6   4   2       38.80       36.42      2.89 o 
   7   4   2      111.65      109.77      4.64 o 
   8   4   2      113.58      134.35      5.79 o 
   9   4   2       33.63       29.14      3.00 o 
  10   4   2       28.78       25.19      3.11 o 
  11   4   2        0.36        2.02      2.66 o 
 -10   5   2       89.64       97.61      6.88 o 
  -9   5   2       16.04       21.62      3.93 o 
  -8   5   2       19.50       17.34      4.02 o 
  -7   5   2      216.85      227.66      8.84 o 
  -6   5   2      108.56       96.64      3.98 o 
  -5   5   2       70.00       73.68      4.03 o 
  -4   5   2      126.05      123.43      3.03 o 
  -3   5   2      338.55      332.64      3.76 o 
  -2   5   2       41.42       42.58      1.77 o 
  -1   5   2      109.34      105.81      2.34 o 
   0   5   2       20.07       25.43      2.22 o 
   1   5   2      281.07      287.95      4.02 o 
   2   5   2      156.33      161.71      2.93 o 
   3   5   2      534.97      542.55      4.24 o 
   4   5   2      626.55      591.88     14.14 o 
   5   5   2      138.41      142.27      4.85 o 
   6   5   2      271.62      261.20      7.82 o 
   7   5   2       80.12       76.39      4.17 o 
   8   5   2      206.96      210.17      6.35 o 
   9   5   2       31.83       38.08      5.93 o 
  10   5   2        7.62       10.21      3.52 o 
  -9   6   2       94.92      103.67     10.16 o 
  -8   6   2       50.05       52.94      6.28 o 
  -7   6   2       14.50       14.98      3.92 o 
  -6   6   2       13.30       13.19      4.08 o 
  -5   6   2      122.73      117.97      6.67 o 
  -4   6   2       19.52       16.27      3.20 o 
  -3   6   2       88.72       81.19      4.02 o 
  -2   6   2      166.40      173.24      3.98 o 
  -1   6   2       73.61       72.66      2.53 o 
   0   6   2      118.58      105.46      3.44 o 
   1   6   2       74.50       64.64      2.44 o 
   2   6   2      119.42      115.46      4.66 o 
   3   6   2      597.24      600.38      8.80 o 
   4   6   2       14.06       13.69      2.38 o 
   5   6   2       55.70       61.59      3.46 o 
   6   6   2       16.27       18.41      3.19 o 
   7   6   2      137.81      140.35      7.44 o 
   8   6   2       44.12       48.67      5.08 o 
   9   6   2      245.60      246.64     10.34 o 
  -7   7   2       79.64       97.18     11.57 o 
  -6   7   2      371.11      405.73     12.08 o 
  -5   7   2      233.27      249.57     10.39 o 
  -4   7   2       37.64       32.86      4.92 o 
  -3   7   2      104.46      104.80      7.59 o 
  -2   7   2       73.96       75.91      6.45 o 
  -1   7   2        8.11        6.70      1.53 o 
   0   7   2      155.68      158.42      4.62 o 
   1   7   2      550.09      530.67      8.38 o 
   2   7   2       74.10       72.96      4.33 o 
   3   7   2       22.06       25.78      2.83 o 
   4   7   2      256.46      265.85      8.94 o 
   5   7   2       29.75       28.72      5.83 o 
   6   7   2        7.06        5.83      3.30 o 
   7   7   2      108.42      124.51      8.71 o 
  -4   8   2      143.98      153.45      7.39 o 
  -3   8   2      131.20      127.73      8.80 o 
  -2   8   2        2.24        2.63      1.76 o 
  -1   8   2       10.26        7.07      3.15 o 
   1   8   2       47.12       37.86      5.20 o 
   2   8   2      113.39      113.12      8.78 o 
   3   8   2      142.55      152.67     10.20 o 
   4   8   2       24.26       26.32      5.61 o 
 -12   0   3        0.01        3.24      3.09 o 
 -11   0   3       66.11       64.93      5.13 o 
 -10   0   3      444.93      463.47     11.13 o 
  -9   0   3        0.28        2.76      2.65 o 
  -8   0   3       33.32       32.53      3.46 o 
  -7   0   3        0.34        1.89      2.10 o 
  -6   0   3       51.51       50.45      5.36 o 
  -5   0   3       51.42       49.82      3.35 o 
  -4   0   3      148.98      178.77      6.04 o 
  -3   0   3      536.43      514.59      5.25 o 
  -2   0   3      186.85      173.11      2.54 o 
  -1   0   3      934.82      881.44     18.80 o 
   0   0   3     1823.91     1837.75     25.48 o 
   1   0   3      173.74      172.83      4.30 o 
   2   0   3        6.03        7.12      0.88 o 
   3   0   3     1454.55     1491.51     31.82 o 
   4   0   3        0.02        2.83      0.95 o 
   5   0   3      283.02      306.92      6.93 o 
   6   0   3        0.54        0.94      1.71 o 
   7   0   3      202.94      199.13      6.26 o 
   8   0   3       71.87       65.40      4.24 o 
   9   0   3       25.32       25.29      3.27 o 
  10   0   3      112.87      111.93      5.83 o 
  11   0   3       16.30       13.80      3.06 o 
  12   0   3      101.03      106.30      6.23 o 
 -12   1   3       25.14       26.14      2.81 o 
 -11   1   3       47.36       48.06      3.22 o 
 -10   1   3      120.64      122.50      4.36 o 
  -9   1   3       60.55       63.45      3.19 o 
  -8   1   3      335.96      322.67      6.94 o 
  -7   1   3       18.70       18.02      1.77 o 
  -6   1   3      111.55      110.69      3.30 o 
  -5   1   3      320.62      312.76      5.22 o 
  -4   1   3      938.68      995.43      6.44 o 
  -3   1   3      485.20      514.62      6.85 o 
  -2   1   3     1799.45     1812.82     15.75 o 
  -1   1   3      981.65      976.02      6.09 o 
   0   1   3     1424.07     1442.27      9.60 o 
   1   1   3     2164.24     2152.88     17.13 o 
   2   1   3     1956.54     1940.06      8.94 o 
   3   1   3      305.58      324.60      3.91 o 
   4   1   3     1581.70     1757.96     15.51 o 
   5   1   3      194.82      213.30      3.18 o 
   6   1   3      146.40      138.54      3.03 o 
   7   1   3       75.15       70.97      2.90 o 
   8   1   3      437.97      420.32      8.06 o 
   9   1   3       20.53       21.06      2.10 o 
  10   1   3       41.91       40.23      2.76 o 
  11   1   3       38.08       33.75      2.84 o 
  12   1   3       76.68       82.33      5.07 o 
 -12   2   3       21.64       18.13      3.47 o 
 -11   2   3      131.17      124.26      5.19 o 
 -10   2   3       99.79      100.91      3.99 o 
  -9   2   3       88.84       83.72      3.44 o 
  -8   2   3      559.67      542.81      9.71 o 
  -7   2   3      452.14      440.52      6.41 o 
  -6   2   3      103.18      101.26      2.67 o 
  -5   2   3       79.73       80.94      2.25 o 
  -4   2   3      132.82      127.51      2.34 o 
  -3   2   3     1241.90     1340.27     17.32 o 
  -2   2   3     1529.44     1567.34     10.03 o 
  -1   2   3     1936.26     1941.49     13.44 o 
   0   2   3      464.87      508.16      5.35 o 
   1   2   3      290.12      267.62      2.53 o 
   2   2   3      684.26      697.97      6.05 o 
   3   2   3      394.94      390.08      4.87 o 
   4   2   3     1899.25     2050.95     11.31 o 
   5   2   3      549.26      561.69      6.11 o 
   6   2   3        6.61        5.00      0.90 o 
   7   2   3      188.46      187.29      4.05 o 
   8   2   3       26.44       30.44      2.11 o 
   9   2   3      138.93      142.09      4.07 o 
  10   2   3       42.62       43.77      3.64 o 
  11   2   3       30.96       27.70      3.32 o 
  12   2   3       49.46       51.92      4.37 o 
 -11   3   3      148.84      151.33      8.79 o 
 -10   3   3      161.34      160.86      5.74 o 
  -9   3   3       58.27       57.20      2.91 o 
  -8   3   3       39.55       38.48      2.34 o 
  -7   3   3      291.81      314.93      8.44 o 
  -6   3   3       61.15       57.47      2.31 o 
  -5   3   3      239.94      225.30      5.49 o 
  -4   3   3       51.22       44.20      1.19 o 
  -3   3   3      597.90      639.31      6.64 o 
  -2   3   3      119.36      127.81      2.90 o 
  -1   3   3     1506.12     1621.04      6.57 o 
   0   3   3       36.88       33.61      0.99 o 
   1   3   3      263.13      276.58      2.61 o 
   2   3   3      180.20      161.06      1.53 o 
   3   3   3      502.87      514.76      6.94 o 
   4   3   3      184.89      179.83      6.85 o 
   5   3   3      394.33      394.10      6.93 o 
   6   3   3      117.58      130.42      2.42 o 
   7   3   3      235.97      219.26      6.14 o 
   8   3   3       40.18       37.24      3.45 o 
   9   3   3        8.21        9.14      2.20 o 
  10   3   3       31.68       26.73      3.22 o 
  11   3   3        4.60        5.22      2.46 o 
 -11   4   3       92.06       95.77      6.99 o 
 -10   4   3       89.35       95.67      6.79 o 
  -9   4   3       27.37       29.03      4.66 o 
  -8   4   3       51.60       49.89      3.14 o 
  -7   4   3       61.50       51.34      3.06 o 
  -6   4   3       54.07       58.30      2.32 o 
  -5   4   3      389.28      375.57      6.50 o 
  -4   4   3       40.37       39.08      1.49 o 
  -3   4   3      224.19      218.31      2.22 o 
  -2   4   3       81.36       80.83      3.47 o 
  -1   4   3      260.83      282.03      3.75 o 
   0   4   3      654.62      700.81      6.65 o 
   1   4   3      208.45      217.63      3.18 o 
   2   4   3      257.99      247.95      5.78 o 
   3   4   3      161.33      154.98      4.51 o 
   4   4   3       25.54       25.74      2.33 o 
   5   4   3      120.06      113.23      4.42 o 
   6   4   3       34.02       30.67      2.85 o 
   7   4   3      168.09      168.11      5.55 o 
   8   4   3        1.32        5.07      1.91 o 
   9   4   3       13.81       15.98      2.71 o 
  10   4   3       44.37       46.37      3.86 o 
  11   4   3       55.47       60.03      6.24 o 
 -10   5   3       28.37       22.52      4.92 o 
  -9   5   3       11.67       16.89      4.39 o 
  -8   5   3        2.20        4.62      2.60 o 
  -7   5   3       48.04       53.38      6.03 o 
  -6   5   3        1.65        2.64      1.79 o 
  -5   5   3      404.55      396.63     10.31 o 
  -4   5   3      332.20      318.43      8.13 o 
  -3   5   3       45.51       45.78      1.90 o 
  -2   5   3       32.72       31.88      1.45 o 
  -1   5   3       21.78       20.38      1.31 o 
   0   5   3       52.40       55.69      2.63 o 
   1   5   3       56.61       59.44      2.00 o 
   2   5   3      238.75      238.91      3.14 o 
   3   5   3     1122.71     1156.04     21.52 o 
   4   5   3       66.14       61.22      3.23 o 
   5   5   3      233.27      235.45      6.53 o 
   6   5   3       96.91       92.63      4.38 o 
   7   5   3        8.49        7.03      1.86 o 
   8   5   3       82.62       82.76      4.37 o 
   9   5   3       17.76       23.86      4.35 o 
  10   5   3       59.03       60.99      5.85 o 
  -8   6   3       15.40       14.50      3.74 o 
  -7   6   3      121.62      139.62      9.92 o 
  -6   6   3       45.25       46.13      5.34 o 
  -5   6   3       39.67       45.14      5.66 o 
  -4   6   3        0.10        1.62      1.22 o 
  -3   6   3      245.12      237.44      5.69 o 
  -2   6   3       40.40       41.66      4.70 o 
  -1   6   3       63.07       65.65      2.56 o 
   0   6   3      124.38      120.39      3.47 o 
   1   6   3       42.69       50.81      2.64 o 
   2   6   3       59.52       52.82      3.73 o 
   3   6   3      224.65      226.65      5.69 o 
   4   6   3        2.71        3.10      1.56 o 
   5   6   3      135.50      129.54      4.78 o 
   6   6   3       67.39       57.35      3.58 o 
   7   6   3       46.62       44.16      4.95 o 
   8   6   3       28.33       34.50      7.78 o 
  -7   7   3       18.77       19.99      4.53 o 
  -6   7   3       37.92       33.56      5.61 o 
  -5   7   3       59.30       62.38      6.39 o 
  -4   7   3      257.98      270.85     12.59 o 
  -3   7   3       26.88       27.40      4.77 o 
  -2   7   3       37.30       37.25      3.32 o 
  -1   7   3       21.41       24.07      2.36 o 
   0   7   3       62.18       61.26      4.22 o 
   1   7   3       52.58       48.70      2.90 o 
   2   7   3       82.61       82.41      3.99 o 
   3   7   3       13.90       11.35      2.24 o 
   4   7   3       10.80        9.46      3.23 o 
   5   7   3       67.84       73.37     11.69 o 
   6   7   3      145.10      160.08      7.80 o 
   7   7   3       48.80       55.97      5.55 o 
  -4   8   3       90.46       97.93      7.53 o 
  -3   8   3       42.76       41.35      4.17 o 
  -2   8   3        7.07        5.53      4.51 o 
  -1   8   3       13.22       10.86      4.02 o 
   0   8   3      199.31      198.41     10.30 o 
   1   8   3        4.29        3.65      2.80 o 
   2   8   3       35.23       38.10      5.57 o 
   3   8   3       11.84       12.12      4.04 o 
   4   8   3        9.47        8.87      4.23 o 
 -12   0   4       35.21       35.74      4.58 o 
 -11   0   4      117.88      123.32      7.00 o 
 -10   0   4        7.64        6.41      2.39 o 
  -9   0   4        4.98        4.56      2.29 o 
  -8   0   4       12.55        9.98      2.46 o 
  -7   0   4      165.80      157.28      5.97 o 
  -6   0   4      300.70      310.56      7.17 o 
  -5   0   4        0.46        1.47      1.97 o 
  -4   0   4      167.84      178.03      6.34 o 
  -3   0   4     5021.58     5244.92     29.09 o 
  -2   0   4     2928.55     2994.61     19.22 o 
  -1   0   4      602.03      594.43      8.56 o 
   0   0   4      149.43      141.41      2.60 o 
   1   0   4     2358.23     2224.47     16.04 o 
   2   0   4      492.28      502.31      6.58 o 
   3   0   4      433.70      434.46     10.13 o 
   4   0   4      170.22      167.11      7.15 o 
   5   0   4       61.52       58.93      3.14 o 
   6   0   4       67.52       63.78      3.62 o 
   7   0   4      322.00      335.04      8.28 o 
   8   0   4      251.26      265.48     13.51 o 
   9   0   4        6.91        6.35      2.92 o 
  10   0   4      173.88      175.55      7.35 o 
  11   0   4      124.63      121.10      6.23 o 
  12   0   4        5.78        3.53      2.78 o 
 -12   1   4       86.93       80.09      4.18 o 
 -11   1   4       57.80       57.72      3.43 o 
 -10   1   4       54.60       56.40      3.25 o 
  -9   1   4      169.89      165.66      4.67 o 
  -8   1   4      137.38      132.13      4.35 o 
  -7   1   4        6.10        5.05      1.38 o 
  -6   1   4       68.36       72.11      2.84 o 
  -5   1   4      488.93      482.10      5.94 o 
  -4   1   4      301.89      317.97      4.11 o 
  -3   1   4     1408.94     1522.86     14.95 o 
  -2   1   4      719.58      717.52      7.84 o 
  -1   1   4      908.11      891.15      5.32 o 
   0   1   4     1231.84     1162.41      7.77 o 
   1   1   4      571.45      572.11      4.74 o 
   2   1   4       14.21       14.92      0.86 o 
   3   1   4      635.14      646.13      8.62 o 
   4   1   4      611.82      599.15     12.93 o 
   5   1   4      572.42      595.29      7.26 o 
   6   1   4       55.65       55.23      1.98 o 
   7   1   4      315.39      312.92      5.40 o 
   8   1   4      151.70      163.00      4.65 o 
   9   1   4      311.78      307.47      5.92 o 
  10   1   4      114.60      114.21      4.29 o 
  11   1   4       33.25       37.22      3.42 o 
  12   1   4      113.15      129.20      6.05 o 
 -12   2   4       51.28       51.30      5.41 o 
 -11   2   4       26.60       30.96      3.26 o 
 -10   2   4       49.56       48.53      3.05 o 
  -9   2   4       54.34       50.96      2.91 o 
  -8   2   4       93.95      104.28      3.58 o 
  -7   2   4      452.34      451.14      6.64 o 
  -6   2   4      969.01      999.20      8.75 o 
  -5   2   4      151.73      152.20      3.51 o 
  -4   2   4      228.92      228.32      3.09 o 
  -3   2   4      751.63      758.10      7.11 o 
  -2   2   4     1111.66     1162.73     15.23 o 
  -1   2   4     2322.38     2468.28     14.42 o 
   0   2   4      382.89      369.70      4.26 o 
   1   2   4     1779.57     1939.48     14.98 o 
   2   2   4      588.92      617.41      6.64 o 
   3   2   4      185.68      184.86      3.34 o 
   4   2   4       27.54       18.54      0.79 o 
   5   2   4      121.26      121.51      2.35 o 
   6   2   4      120.76      124.79      2.44 o 
   7   2   4      107.19      120.28      3.72 o 
   8   2   4       37.48       40.18      2.31 o 
   9   2   4       76.15       65.91      2.97 o 
  10   2   4       33.46       34.47      3.27 o 
  11   2   4        6.11        8.19      2.42 o 
  12   2   4        8.73        8.50      3.59 o 
 -11   3   4       76.67       84.91      6.53 o 
 -10   3   4        5.33        4.40      1.87 o 
  -9   3   4       64.30       61.78      3.81 o 
  -8   3   4      153.70      143.75      4.21 o 
  -7   3   4      221.77      229.67      5.30 o 
  -6   3   4       72.65       73.79      2.07 o 
  -5   3   4      391.42      398.43      4.10 o 
  -4   3   4      443.23      415.06      6.65 o 
  -3   3   4       68.40       65.53      3.26 o 
  -2   3   4      568.09      611.82      7.40 o 
  -1   3   4      598.02      620.19      4.00 o 
   0   3   4      135.18      151.04      2.01 o 
   1   3   4       98.72       88.78      1.84 o 
   2   3   4      529.86      568.37      5.70 o 
   3   3   4      316.28      324.73      6.36 o 
   4   3   4      808.38      828.85      9.42 o 
   5   3   4      155.91      170.84      4.94 o 
   6   3   4       19.77       16.54      2.44 o 
   7   3   4       25.21       19.80      1.20 o 
   8   3   4      264.09      235.79      6.62 o 
   9   3   4       70.24       76.85      4.48 o 
  10   3   4        2.79        4.24      2.41 o 
  11   3   4       16.32       13.12      2.48 o 
 -10   4   4        4.47        7.05      3.03 o 
  -9   4   4       18.19       12.98      4.51 o 
  -8   4   4        6.30        4.85      1.83 o 
  -7   4   4       67.02       71.18      4.06 o 
  -6   4   4      165.19      165.50      7.69 o 
  -5   4   4        8.63        9.96      1.70 o 
  -4   4   4      207.05      198.05      5.19 o 
  -3   4   4       50.81       46.34      3.33 o 
  -2   4   4      124.00      137.43      4.18 o 
  -1   4   4       29.07       28.73      1.37 o 
   0   4   4       64.90       69.08      1.86 o 
   1   4   4      516.79      539.66      4.22 o 
   2   4   4       41.37       43.97      1.58 o 
   3   4   4      189.90      184.98      4.77 o 
   4   4   4       78.04       65.98      3.89 o 
   5   4   4      107.25      102.00      4.13 o 
   6   4   4        4.33        4.51      1.93 o 
   7   4   4       91.30       76.68      4.10 o 
   8   4   4      173.06      183.34      6.34 o 
   9   4   4       20.26       16.24      2.86 o 
  10   4   4        4.47        5.44      2.14 o 
 -10   5   4       46.40       44.65      6.62 o 
  -9   5   4       12.94       12.76      3.47 o 
  -8   5   4      101.21      118.59      9.30 o 
  -7   5   4      140.07      161.80      8.26 o 
  -6   5   4       23.72       24.97      2.55 o 
  -5   5   4       43.50       43.01      3.22 o 
  -4   5   4      127.82      134.72      7.29 o 
  -3   5   4      314.86      319.90      7.63 o 
  -2   5   4      371.40      401.72      4.22 o 
  -1   5   4      224.55      210.39      3.00 o 
   0   5   4      122.12      121.50      2.74 o 
   1   5   4       71.38       67.67      2.02 o 
   2   5   4       74.04       67.06      1.79 o 
   3   5   4      182.11      179.46      5.56 o 
   4   5   4      197.12      183.36      5.74 o 
   5   5   4       73.39       76.44      4.63 o 
   6   5   4       68.61       63.52      5.00 o 
   7   5   4       11.83       10.78      2.43 o 
   8   5   4       68.41       78.65      4.45 o 
   9   5   4        3.27        1.71      1.83 o 
  10   5   4        6.62       10.81      4.37 o 
  -8   6   4       43.16       49.69      7.01 o 
  -7   6   4        4.58        8.82      3.81 o 
  -6   6   4        4.36        5.39      2.63 o 
  -5   6   4      105.34      115.37      5.04 o 
  -4   6   4       47.79       55.11      3.71 o 
  -3   6   4      267.31      247.64      6.09 o 
  -2   6   4      217.18      208.84      5.76 o 
  -1   6   4       14.28       15.38      2.30 o 
   0   6   4       65.57       58.88      2.31 o 
   1   6   4       75.62       75.27      2.65 o 
   2   6   4      157.85      161.28      5.44 o 
   3   6   4       88.19       89.93      3.85 o 
   4   6   4       34.09       33.89      2.86 o 
   5   6   4       53.99       53.23      3.59 o 
   6   6   4      100.78      101.20      4.71 o 
   7   6   4       36.71       40.62      4.53 o 
   8   6   4       51.29       47.26      4.85 o 
  -6   7   4        6.61        5.43      3.06 o 
  -5   7   4      138.89      146.03     17.41 o 
  -4   7   4       15.36       18.31      3.82 o 
  -3   7   4       72.79       74.70      3.94 o 
  -2   7   4       93.02       86.35      4.17 o 
  -1   7   4      239.03      247.74      6.58 o 
   0   7   4      333.08      340.00     10.04 o 
   1   7   4       40.61       41.24      3.64 o 
   2   7   4      100.98       97.85      4.09 o 
   3   7   4       45.96       49.26      3.92 o 
   4   7   4       27.10       27.41      3.48 o 
   5   7   4       89.67       93.45      8.75 o 
   6   7   4        1.59        1.87      2.57 o 
  -4   8   4       52.19       51.59      6.52 o 
  -3   8   4        4.00        4.56      3.48 o 
  -2   8   4       70.21       64.93      7.14 o 
  -1   8   4       37.71       31.31      5.73 o 
   0   8   4       25.02       22.70      3.06 o 
   1   8   4       42.84       41.79      4.34 o 
   2   8   4        1.35        2.88      3.01 o 
   3   8   4       12.25        8.21      3.42 o 
   4   8   4       11.51       16.29      5.75 o 
 -12   0   5        8.15        5.97      2.39 o 
 -11   0   5       88.25       94.98      5.93 o 
 -10   0   5       13.34       18.16      3.36 o 
  -9   0   5       31.31       37.18      3.82 o 
  -8   0   5      117.18      116.80      5.56 o 
  -7   0   5        3.20        1.76      2.29 o 
  -6   0   5        0.01        1.90      1.67 o 
  -5   0   5       71.36       63.00      3.54 o 
  -4   0   5     1687.37     1810.92     29.93 o 
  -3   0   5      184.84      177.37      6.04 o 
  -2   0   5     2154.81     2203.73     29.77 o 
  -1   0   5     1186.33     1148.17     11.60 o 
   0   0   5     1613.28     1556.22     22.53 o 
   1   0   5       12.11       15.34      1.39 o 
   2   0   5        7.33        7.95      0.99 o 
   3   0   5      480.22      474.97     13.18 o 
   4   0   5      169.25      155.25      8.37 o 
   5   0   5       89.21      110.37      6.45 o 
   6   0   5      340.93      338.78      7.43 o 
   7   0   5      221.83      215.24      6.53 o 
   8   0   5       20.67       21.56      2.83 o 
   9   0   5      133.74      133.53      8.18 o 
  10   0   5       24.25       23.63      3.62 o 
  11   0   5       30.36       30.90      3.90 o 
  12   0   5      143.17      153.53     11.43 o 
 -12   1   5       61.75       64.14      4.51 o 
 -11   1   5       28.01       24.87      2.57 o 
 -10   1   5       35.35       36.18      2.65 o 
  -9   1   5      257.23      257.74      5.82 o 
  -8   1   5      546.08      532.55     10.49 o 
  -7   1   5      205.20      207.82      4.70 o 
  -6   1   5      147.94      136.00      3.74 o 
  -5   1   5        6.36        3.99      0.89 o 
  -4   1   5      284.68      300.14      5.17 o 
  -3   1   5      176.91      190.00      3.28 o 
  -2   1   5      115.60      107.68      1.81 o 
  -1   1   5     1186.17     1202.67      7.69 o 
   0   1   5      355.80      368.28      5.30 o 
   1   1   5      623.83      618.71      5.26 o 
   2   1   5        7.88        9.02      0.67 o 
   3   1   5      455.74      463.13      7.81 o 
   4   1   5      237.42      265.97      3.95 o 
   5   1   5      185.99      182.42      3.28 o 
   6   1   5      495.20      492.09      5.28 o 
   7   1   5       45.17       49.63      2.52 o 
   8   1   5       20.10       20.30      1.99 o 
   9   1   5       64.31       58.21      3.02 o 
  10   1   5       58.93       55.06      3.10 o 
  11   1   5       59.96       55.50      4.11 o 
  12   1   5       14.02       11.14      3.04 o 
 -11   2   5       98.13      100.55      5.77 o 
 -10   2   5       40.24       34.75      2.68 o 
  -9   2   5        9.26        7.54      1.50 o 
  -8   2   5      171.26      152.22      4.44 o 
  -7   2   5      171.00      175.58      4.64 o 
  -6   2   5      226.73      245.71      6.71 o 
  -5   2   5      253.12      260.98      4.19 o 
  -4   2   5      352.54      372.24      4.67 o 
  -3   2   5      166.69      170.26      2.47 o 
  -2   2   5      245.20      256.01      2.23 o 
  -1   2   5      346.37      349.15      3.77 o 
   0   2   5      844.30      904.18      6.68 o 
   1   2   5      335.99      352.40      3.62 o 
   2   2   5     1335.54     1443.84     14.57 o 
   3   2   5      827.12      882.48      6.30 o 
   4   2   5      348.63      345.23      4.16 o 
   5   2   5        4.00        4.97      0.74 o 
   6   2   5       31.91       28.04      1.33 o 
   7   2   5      225.58      200.29      4.77 o 
   8   2   5       34.48       25.20      1.91 o 
   9   2   5      114.89      106.59      5.61 o 
  10   2   5        3.15        2.40      2.30 o 
  11   2   5       61.61       54.97      4.27 o 
 -11   3   5       38.28       35.55      4.68 o 
 -10   3   5       14.67       11.94      2.44 o 
  -9   3   5       29.74       27.28      2.93 o 
  -8   3   5      313.27      308.08     18.45 o 
  -7   3   5      453.49      451.43      8.21 o 
  -6   3   5      146.16      138.26      2.52 o 
  -5   3   5      335.70      337.22      3.38 o 
  -4   3   5       47.71       44.14      3.43 o 
  -3   3   5      372.42      370.25      7.13 o 
  -2   3   5      246.42      254.29      6.78 o 
  -1   3   5      138.00      163.54      1.93 o 
   0   3   5       13.91       15.20      0.83 o 
   1   3   5      685.68      745.14      8.11 o 
   2   3   5      500.31      531.00      5.73 o 
   3   3   5      761.95      821.05     12.19 o 
   4   3   5       34.68       31.95      3.09 o 
   5   3   5      110.86      122.49      4.39 o 
   6   3   5        7.27        9.22      2.06 o 
   7   3   5       80.65       68.06      3.88 o 
   8   3   5      107.53      101.57      4.70 o 
   9   3   5       31.29       28.31      3.29 o 
  10   3   5       47.77       47.72      3.98 o 
  11   3   5        1.81        2.11      2.04 o 
 -10   4   5       97.39       95.96      9.70 o 
  -9   4   5       35.33       40.29      3.70 o 
  -8   4   5       82.69       84.72      4.94 o 
  -7   4   5      179.99      177.30      5.58 o 
  -6   4   5       98.28      101.68      4.37 o 
  -5   4   5      457.96      446.93      9.87 o 
  -4   4   5      369.97      360.85      7.08 o 
  -3   4   5       71.41       77.65      3.79 o 
  -2   4   5       86.80       94.15      3.69 o 
  -1   4   5      118.90      124.18      2.40 o 
   0   4   5      154.26      155.20      2.53 o 
   1   4   5      179.03      190.80      2.57 o 
   2   4   5        8.33       13.47      1.11 o 
   3   4   5      142.15      133.44      4.25 o 
   4   4   5      517.75      529.70     10.60 o 
   5   4   5      234.30      244.87      9.00 o 
   6   4   5       34.53       35.55      3.05 o 
   7   4   5      298.15      280.43      7.26 o 
   8   4   5       64.87       59.33      4.09 o 
   9   4   5        5.02        8.11      2.38 o 
  10   4   5       41.29       40.08      3.92 o 
  -9   5   5       22.54       14.29      3.94 o 
  -8   5   5       17.60       23.39      4.55 o 
  -7   5   5       41.00       41.22      3.58 o 
  -6   5   5      147.07      148.49      5.91 o 
  -5   5   5       54.62       49.94      3.54 o 
  -4   5   5      197.30      191.61      5.69 o 
  -3   5   5      114.84      117.58      4.21 o 
  -2   5   5       24.28       27.41      2.40 o 
  -1   5   5       62.56       54.87      1.52 o 
   0   5   5      131.02      138.17      2.81 o 
   1   5   5      213.99      192.02      5.20 o 
   2   5   5      440.03      438.70      7.20 o 
   3   5   5      213.53      215.15      6.27 o 
   4   5   5      824.32      846.66     14.00 o 
   5   5   5       92.82       88.67      4.19 o 
   6   5   5       23.86       23.74      2.81 o 
   7   5   5       19.53       21.07      2.79 o 
   8   5   5       55.46       62.44      4.44 o 
   9   5   5       12.38       10.36      2.48 o 
  -8   6   5       61.49       63.48      7.27 o 
  -7   6   5       94.85       95.64      8.51 o 
  -6   6   5      141.13      140.77      7.34 o 
  -5   6   5        3.81        5.24      1.67 o 
  -4   6   5      180.73      169.02      5.42 o 
  -3   6   5      257.46      262.35      6.49 o 
  -2   6   5       51.85       42.77      3.78 o 
  -1   6   5       86.18       86.62      4.14 o 
   0   6   5       82.28       82.78      2.98 o 
   1   6   5       23.55       25.35      2.04 o 
   2   6   5      154.84      146.47      4.69 o 
   3   6   5       24.82       25.66      2.47 o 
   4   6   5        2.91        2.59      1.41 o 
   5   6   5       95.35       94.87      4.54 o 
   6   6   5        9.28        9.91      2.58 o 
   7   6   5       20.50       19.50      2.67 o 
   8   6   5       35.02       39.17      5.38 o 
  -6   7   5       93.24       85.86      8.27 o 
  -5   7   5       84.89       85.96      7.42 o 
  -4   7   5       51.18       51.17      5.95 o 
  -3   7   5       89.61       87.99      4.31 o 
  -2   7   5       24.12       22.66      2.88 o 
  -1   7   5      120.22      117.28      5.73 o 
   0   7   5       67.57       58.53      5.99 o 
   1   7   5      215.61      225.73      7.82 o 
   2   7   5      123.38      121.23      6.17 o 
   3   7   5       14.49       13.40      2.64 o 
   4   7   5        7.16        5.70      2.17 o 
   5   7   5        5.13        4.70      1.80 o 
   6   7   5        1.06        2.55      2.38 o 
  -3   8   5       20.48       18.48      5.26 o 
  -2   8   5       17.47       15.25      4.64 o 
  -1   8   5       61.11       62.98      4.94 o 
   0   8   5      189.83      195.39      7.66 o 
   1   8   5        8.79        7.31      2.21 o 
   2   8   5       89.15       87.57      5.93 o 
   3   8   5        6.29        6.49      4.00 o 
 -12   0   6        5.72        6.35      2.60 o 
 -11   0   6      148.43      146.58      7.14 o 
 -10   0   6       99.54      102.82      6.10 o 
  -9   0   6      143.91      145.86      6.67 o 
  -8   0   6      136.18      134.78      6.36 o 
  -7   0   6       73.49       70.70      4.22 o 
  -6   0   6      191.34      184.81      6.51 o 
  -5   0   6      103.07       89.33      6.18 o 
  -4   0   6      146.95      157.41      8.84 o 
  -3   0   6      638.17      680.40     20.72 o 
  -2   0   6      426.57      433.24     10.51 o 
  -1   0   6      609.60      646.32     12.42 o 
   0   0   6      785.07      838.84      6.93 o 
   1   0   6       20.91       23.60      1.36 o 
   2   0   6      820.49      741.87     13.37 o 
   3   0   6      827.70      848.85      9.28 o 
   4   0   6       15.86       13.35      3.02 o 
   5   0   6        2.42        1.59      1.49 o 
   6   0   6      120.06      122.42      4.95 o 
   7   0   6     1024.46      999.93     14.21 o 
   8   0   6        7.43       10.68      2.70 o 
   9   0   6      105.40       95.33      5.23 o 
  10   0   6       38.16       38.18      4.56 o 
  11   0   6        7.71        5.76      2.60 o 
  12   0   6        6.24        4.92      3.95 o 
 -11   1   6       30.96       30.27      2.64 o 
 -10   1   6       77.14       73.88      3.60 o 
  -9   1   6      143.15      138.43      4.45 o 
  -8   1   6      249.69      233.97      5.65 o 
  -7   1   6      169.94      163.31      4.25 o 
  -6   1   6      153.80      154.89      4.29 o 
  -5   1   6       20.34       17.78      1.70 o 
  -4   1   6      293.22      288.79      4.28 o 
  -3   1   6      355.70      337.79      9.39 o 
  -2   1   6      971.98      966.03     17.34 o 
  -1   1   6      208.06      210.18      3.59 o 
   0   1   6      816.54      828.97      8.32 o 
   1   1   6      218.83      217.39      5.39 o 
   2   1   6      128.12      137.76      2.94 o 
   3   1   6      647.53      689.89      8.80 o 
   4   1   6      120.80      115.06      2.79 o 
   5   1   6      451.03      461.56      5.76 o 
   6   1   6       37.79       34.51      2.20 o 
   7   1   6       25.87       25.07      2.15 o 
   8   1   6        4.38        4.74      1.34 o 
   9   1   6       59.94       66.03      3.11 o 
  10   1   6       15.52       15.35      2.09 o 
  11   1   6       69.69       74.39      5.41 o 
 -11   2   6       50.07       50.75      4.12 o 
 -10   2   6       35.96       40.47      3.67 o 
  -9   2   6       70.33       76.20      3.71 o 
  -8   2   6      140.38      128.29      4.14 o 
  -7   2   6        5.89        6.70      1.39 o 
  -6   2   6       77.88       70.42      4.07 o 
  -5   2   6      576.23      584.81      8.52 o 
  -4   2   6        9.75        9.42      0.84 o 
  -3   2   6      111.00      115.27      1.71 o 
  -2   2   6      260.99      279.62      2.61 o 
  -1   2   6      775.74      836.95      8.60 o 
   0   2   6       88.60       96.32      1.77 o 
   1   2   6       29.16       31.69      1.25 o 
   2   2   6      647.88      653.38     10.38 o 
   3   2   6      331.97      328.67      5.24 o 
   4   2   6      463.22      474.30      5.33 o 
   5   2   6      124.43      124.70      2.55 o 
   6   2   6       91.02       90.42      2.88 o 
   7   2   6       46.62       52.32      2.43 o 
   8   2   6      505.95      451.90      6.48 o 
   9   2   6       32.93       36.73      3.38 o 
  10   2   6       17.42       15.87      2.42 o 
  11   2   6       29.27       29.85      3.45 o 
 -11   3   6       57.63       58.35      7.37 o 
 -10   3   6       18.48       16.75      2.89 o 
  -9   3   6       17.51       19.83      3.00 o 
  -8   3   6      119.21      111.25      5.43 o 
  -7   3   6      134.37      126.55      5.71 o 
  -6   3   6       19.09       23.97      2.29 o 
  -5   3   6      174.88      158.50      5.49 o 
  -4   3   6      242.23      246.29      5.82 o 
  -3   3   6      103.50      113.29      4.07 o 
  -2   3   6      165.44      174.71      4.79 o 
  -1   3   6      147.25      146.91      3.48 o 
   0   3   6      433.58      449.43      6.10 o 
   1   3   6      452.43      464.37      5.49 o 
   2   3   6      663.31      715.55      9.07 o 
   3   3   6       24.81       19.68      1.35 o 
   4   3   6       48.44       43.44      3.21 o 
   5   3   6       98.80      109.46      5.15 o 
   6   3   6      126.88      120.23      4.73 o 
   7   3   6       14.09       17.72      2.52 o 
   8   3   6       63.08       49.68      5.28 o 
   9   3   6       70.67       85.78      4.74 o 
  10   3   6       24.34       19.33      2.94 o 
  11   3   6       20.37       28.50      8.51 o 
 -10   4   6       11.42        4.56      2.60 o 
  -9   4   6      113.88      114.57      5.19 o 
  -8   4   6       22.90       20.48      2.89 o 
  -7   4   6       33.26       30.58      3.19 o 
  -6   4   6      127.18      127.70      5.68 o 
  -5   4   6      602.99      557.44     24.01 o 
  -4   4   6       67.46       59.56      4.08 o 
  -3   4   6       54.45       52.94      3.46 o 
  -2   4   6       39.43       44.98      2.88 o 
  -1   4   6       89.89       79.40      1.37 o 
   0   4   6       74.77       74.69      1.71 o 
   1   4   6      101.07      104.17      2.32 o 
   2   4   6      781.59      736.65     12.15 o 
   3   4   6      366.84      385.56      7.10 o 
   4   4   6      107.70      100.57      6.63 o 
   5   4   6      390.72      397.19      9.43 o 
   6   4   6        0.20        2.94      2.11 o 
   7   4   6       52.91       53.07      3.75 o 
   8   4   6      111.55      119.55      5.49 o 
   9   4   6       19.55       20.66      3.10 o 
  10   4   6       78.06       75.56      4.94 o 
  -9   5   6      112.67      111.07      9.48 o 
  -8   5   6       17.80       15.92      4.07 o 
  -7   5   6       35.25       35.00      3.31 o 
  -6   5   6       30.69       28.57      3.14 o 
  -5   5   6       22.27       22.45      2.97 o 
  -4   5   6       58.71       49.46      3.44 o 
  -3   5   6      174.57      165.86      5.56 o 
  -2   5   6       47.81       54.64      3.20 o 
  -1   5   6      294.10      301.14      5.36 o 
   0   5   6      136.85      136.87      3.13 o 
   1   5   6      640.43      644.44     10.23 o 
   2   5   6        4.99        4.38      0.93 o 
   3   5   6      233.32      232.30      6.64 o 
   4   5   6      403.71      399.90      9.03 o 
   5   5   6      134.54      148.85      5.38 o 
   6   5   6       15.25       19.51      2.75 o 
   7   5   6        4.18        2.43      1.89 o 
   8   5   6       21.41       20.57      2.86 o 
   9   5   6       16.56       14.43      3.03 o 
  -8   6   6        9.50        6.06      3.02 o 
  -7   6   6       35.97       35.81      5.55 o 
  -6   6   6       54.20       54.01      6.35 o 
  -5   6   6      171.57      178.10      5.92 o 
  -4   6   6       14.37       17.84      2.70 o 
  -3   6   6      114.43      124.73      5.58 o 
  -2   6   6       38.74       43.44      3.56 o 
  -1   6   6      276.76      256.61      6.11 o 
   0   6   6      262.93      248.85      6.30 o 
   1   6   6      164.59      157.53      4.68 o 
   2   6   6      107.21      109.97      4.86 o 
   3   6   6       11.75        9.78      2.06 o 
   4   6   6      154.83      163.30      5.53 o 
   5   6   6       10.77       12.31      2.59 o 
   6   6   6       58.21       58.83      3.88 o 
   7   6   6      124.59      139.55      5.94 o 
   8   6   6       66.62       71.04      5.97 o 
  -6   7   6       46.53       42.62      5.53 o 
  -5   7   6        0.03        2.61      2.30 o 
  -4   7   6      142.85      135.23      9.12 o 
  -3   7   6      121.60      121.62      4.84 o 
  -2   7   6      231.76      216.72      6.44 o 
  -1   7   6       13.25       13.73      4.37 o 
   0   7   6       64.95       67.05      6.41 o 
   1   7   6       20.45       21.39      3.62 o 
   2   7   6       55.62       49.83      7.64 o 
   3   7   6       31.85       29.80      3.56 o 
   4   7   6       35.44       34.35      3.88 o 
   5   7   6      110.97      109.27      5.52 o 
   6   7   6      175.75      179.25      8.15 o 
  -2   8   6       96.66       89.82      8.73 o 
  -1   8   6        2.84        3.30      2.10 o 
   0   8   6       68.86       71.57      5.24 o 
   1   8   6       51.24       47.47      4.61 o 
   2   8   6       71.97       70.26      7.11 o 
 -11   0   7        2.38        2.65      2.15 o 
 -10   0   7        4.04        4.15      2.13 o 
  -9   0   7        3.93        3.13      2.00 o 
  -8   0   7       31.17       22.66      4.64 o 
  -7   0   7      420.37      405.69     12.69 o 
  -6   0   7        1.48        3.12      1.90 o 
  -5   0   7      156.49      176.97      6.14 o 
  -4   0   7       56.48       66.47      5.77 o 
  -3   0   7      150.29      167.36      3.77 o 
  -2   0   7      959.41      956.40      8.65 o 
  -1   0   7      935.25      952.22     22.28 o 
   0   0   7     2240.85     2412.96     37.10 o 
   1   0   7      154.51      151.08      3.51 o 
   2   0   7       80.61       71.30      2.67 o 
   3   0   7      357.09      364.66     11.90 o 
   4   0   7      238.44      236.75      7.65 o 
   5   0   7     1522.67     1488.99     15.48 o 
   6   0   7      149.34      154.32      9.31 o 
   7   0   7       42.37       47.19      4.04 o 
   8   0   7     1112.48     1122.25     24.98 o 
   9   0   7      145.73      152.08      6.51 o 
  10   0   7      139.03      142.53      6.49 o 
  11   0   7       27.45       26.73      4.11 o 
 -11   1   7       46.76       40.59      4.56 o 
 -10   1   7       12.88       12.46      2.65 o 
  -9   1   7      271.61      266.41      5.93 o 
  -8   1   7      336.24      310.68      6.80 o 
  -7   1   7       67.01       58.07      4.06 o 
  -6   1   7      359.56      369.94      6.16 o 
  -5   1   7      157.86      152.55      5.78 o 
  -4   1   7       77.98       67.59      2.20 o 
  -3   1   7     1066.38     1054.40      7.86 o 
  -2   1   7      330.32      332.48      4.46 o 
  -1   1   7     1118.69     1232.69      9.16 o 
   0   1   7       59.58       63.22      1.64 o 
   1   1   7     1458.45     1573.67     19.18 o 
   2   1   7      254.63      276.65      3.85 o 
   3   1   7      304.36      314.83      5.15 o 
   4   1   7       42.97       35.62      2.11 o 
   5   1   7      165.21      168.75      3.34 o 
   6   1   7      215.42      215.06      4.56 o 
   7   1   7      572.46      556.86      9.67 o 
   8   1   7      700.83      653.87     14.11 o 
   9   1   7        9.63       13.02      1.80 o 
  10   1   7       16.92       11.80      2.57 o 
  11   1   7       77.42       80.84      4.79 o 
 -11   2   7       23.58       21.45      3.66 o 
 -10   2   7       13.59       12.18      2.81 o 
  -9   2   7        6.62        8.96      2.54 o 
  -8   2   7       25.84       30.84      3.32 o 
  -7   2   7      179.00      172.35      6.86 o 
  -6   2   7       37.11       36.19      2.35 o 
  -5   2   7        9.79        9.19      1.19 o 
  -4   2   7      424.45      424.93      3.97 o 
  -3   2   7      126.91      130.07      2.32 o 
  -2   2   7      202.70      188.21      2.89 o 
  -1   2   7       98.32      103.91      2.21 o 
   0   2   7      101.50      103.78      1.97 o 
   1   2   7      360.68      355.50      4.61 o 
   2   2   7      457.19      447.82      6.97 o 
   3   2   7      564.05      609.50      8.23 o 
   4   2   7      170.17      168.90      2.81 o 
   5   2   7        1.33        1.22      0.66 o 
   6   2   7      135.24      119.10      2.63 o 
   7   2   7      190.51      183.38      4.70 o 
   8   2   7      117.56      110.11      5.07 o 
   9   2   7       17.72       24.64      3.24 o 
  10   2   7       53.12       52.36      4.03 o 
  11   2   7      125.23      129.30      5.94 o 
 -10   3   7        6.21        5.76      2.05 o 
  -9   3   7       36.40       32.17      3.80 o 
  -8   3   7      178.82      184.57      6.21 o 
  -7   3   7       88.55       84.03      5.07 o 
  -6   3   7        7.87        7.69      0.90 o 
  -5   3   7       60.57       62.39      4.11 o 
  -4   3   7      204.07      187.07      5.36 o 
  -3   3   7      338.74      339.48      6.58 o 
  -2   3   7      307.83      313.52      6.34 o 
  -1   3   7       16.43       16.08      0.88 o 
   0   3   7      237.65      250.86      3.55 o 
   1   3   7      165.78      159.89      2.75 o 
   2   3   7       31.70       30.26      1.32 o 
   3   3   7      117.35      123.85      2.31 o 
   4   3   7      500.23      469.53      5.84 o 
   5   3   7       66.38       61.08      4.22 o 
   6   3   7       57.23       56.40      3.63 o 
   7   3   7       24.57       25.14      3.04 o 
   8   3   7        6.34        8.66      2.47 o 
   9   3   7      121.42      116.49      5.42 o 
  10   3   7       22.69       25.40      3.43 o 
 -10   4   7       39.54       50.81      9.51 o 
  -9   4   7        9.06       11.01      2.21 o 
  -8   4   7        0.71        1.81      1.78 o 
  -7   4   7       12.17       12.59      2.35 o 
  -6   4   7      116.70      113.70      5.58 o 
  -5   4   7       54.38       50.56      3.64 o 
  -4   4   7      108.35       92.01      6.21 o 
  -3   4   7       47.29       47.14      3.00 o 
  -2   4   7      592.62      550.28      8.59 o 
  -1   4   7       33.72       36.75      1.01 o 
   0   4   7       37.86       34.45      1.41 o 
   1   4   7      162.68      162.48      3.00 o 
   2   4   7       71.35       76.43      2.51 o 
   3   4   7      396.16      384.80      8.60 o 
   4   4   7      825.07      828.77     15.06 o 
   5   4   7      285.98      258.71      7.80 o 
   6   4   7      184.56      183.29      5.92 o 
   7   4   7       14.33       15.29      2.66 o 
   8   4   7       31.47       31.58      3.35 o 
   9   4   7        4.66        4.01      2.32 o 
  10   4   7       11.70        9.57      3.51 o 
  -9   5   7        0.24        4.71      2.59 o 
  -8   5   7       21.50       22.31      4.75 o 
  -7   5   7        1.26        2.55      1.75 o 
  -6   5   7       38.96       34.18      3.48 o 
  -5   5   7       86.36       79.45      4.71 o 
  -4   5   7      227.25      221.02      6.13 o 
  -3   5   7       93.42       99.43      4.41 o 
  -2   5   7      179.28      185.28      5.84 o 
  -1   5   7       32.49       28.12      2.49 o 
   0   5   7      381.13      378.36      6.87 o 
   1   5   7      190.41      188.73      4.40 o 
   2   5   7      491.17      479.75     10.23 o 
   3   5   7       29.33       29.19      2.99 o 
   4   5   7      192.91      189.84      5.79 o 
   5   5   7        8.48        7.01      2.13 o 
   6   5   7      199.43      201.38      6.78 o 
   7   5   7        4.96        7.05      2.20 o 
   8   5   7       11.53        7.59      2.63 o 
   9   5   7       17.53       20.43      3.19 o 
  -7   6   7       54.18       60.40      9.38 o 
  -6   6   7      274.99      282.18      7.52 o 
  -5   6   7       46.44       41.71      3.64 o 
  -4   6   7       21.50       17.62      2.34 o 
  -3   6   7       82.03       80.97      4.13 o 
  -2   6   7       11.92       18.20      2.36 o 
  -1   6   7        8.15        6.77      1.76 o 
   0   6   7      206.09      206.13      6.54 o 
   1   6   7        4.60        5.63      2.18 o 
   2   6   7      182.76      183.38      5.36 o 
   3   6   7      231.90      233.87      6.29 o 
   4   6   7       32.17       30.54      2.87 o 
   5   6   7       24.74       25.49      3.03 o 
   6   6   7      125.76      134.42      6.35 o 
   7   6   7       12.88       13.99      2.53 o 
  -5   7   7       38.05       38.97      4.56 o 
  -4   7   7       39.36       35.84      4.85 o 
  -3   7   7      121.67      132.14      5.14 o 
  -2   7   7       98.34       95.50      8.33 o 
  -1   7   7       73.02       82.14      5.45 o 
   0   7   7        1.98        2.59      1.89 o 
   1   7   7       14.92       13.29      3.40 o 
   2   7   7       56.48       54.61      6.09 o 
   3   7   7       93.65      100.30      6.08 o 
   4   7   7      111.55      114.17      6.54 o 
   5   7   7       92.04      107.95      5.06 o 
  -1   8   7      179.82      200.65      8.23 o 
   0   8   7       34.32       34.47      5.51 o 
   1   8   7      103.15      101.63     12.01 o 
 -11   0   8       48.12       42.95      9.22 o 
 -10   0   8       38.98       31.83      5.46 o 
  -9   0   8        4.95        6.29      2.66 o 
  -8   0   8      497.65      467.51     10.64 o 
  -7   0   8      465.90      465.47     12.61 o 
  -6   0   8        0.56        0.94      1.59 o 
  -5   0   8       20.34       21.62      3.95 o 
  -4   0   8      320.74      330.08      7.22 o 
  -3   0   8      773.13      788.89     13.73 o 
  -2   0   8        8.04        6.39      1.69 o 
  -1   0   8      848.59      905.98     10.95 o 
   0   0   8     3186.81     3420.53     26.96 o 
   1   0   8     1715.21     1761.52     27.73 o 
   2   0   8      165.50      179.28      5.16 o 
   3   0   8       23.55       18.57      2.33 o 
   4   0   8       11.53        7.85      2.07 o 
   5   0   8      173.70      171.05      6.23 o 
   6   0   8       11.43       11.21      3.25 o 
   7   0   8     3803.07     3852.19     79.26 o 
   8   0   8       32.81       27.08      3.43 o 
   9   0   8        0.32        1.84      2.10 o 
  10   0   8        4.87        5.86      2.35 o 
  11   0   8        2.75        3.99      4.01 o 
 -11   1   8       17.67       18.49      3.68 o 
 -10   1   8      130.58      132.06      5.85 o 
  -9   1   8      116.30      113.32      6.17 o 
  -8   1   8      156.72      153.19      5.10 o 
  -7   1   8      224.86      222.87      7.99 o 
  -6   1   8       73.13       85.36      4.98 o 
  -5   1   8       44.90       44.84      3.57 o 
  -4   1   8      666.84      689.30     10.47 o 
  -3   1   8       26.10       30.49      1.53 o 
  -2   1   8      145.74      141.70      2.67 o 
  -1   1   8      996.51     1010.84      7.11 o 
   0   1   8       79.20       77.71      2.17 o 
   1   1   8      629.60      632.74      7.34 o 
   2   1   8        7.26        9.74      1.01 o 
   3   1   8       52.77       54.61      1.99 o 
   4   1   8       96.58      105.88      3.39 o 
   5   1   8       26.06       24.96      3.04 o 
   6   1   8      260.36      279.95      7.58 o 
   7   1   8      458.79      448.89      8.57 o 
   8   1   8       52.08       49.33      2.84 o 
   9   1   8      150.33      146.26      4.95 o 
  10   1   8       97.19      101.78      5.13 o 
  11   1   8      105.68      109.72      5.58 o 
 -11   2   8        0.62        2.52      2.61 o 
 -10   2   8       12.16       11.22      2.41 o 
  -9   2   8      115.91      120.20      6.39 o 
  -8   2   8      112.20      107.18      6.03 o 
  -7   2   8       66.12       62.58      3.15 o 
  -6   2   8       44.28       40.13      3.15 o 
  -5   2   8      303.99      302.60      4.14 o 
  -4   2   8      248.78      262.08      3.58 o 
  -3   2   8      717.40      667.08      7.69 o 
  -2   2   8      113.43      114.67      2.41 o 
  -1   2   8      125.04      129.55      2.70 o 
   0   2   8      127.55      134.07      2.78 o 
   1   2   8      469.19      515.97      6.23 o 
   2   2   8      184.63      175.94      3.29 o 
   3   2   8      120.01      125.71      3.36 o 
   4   2   8      163.20      171.71      4.30 o 
   5   2   8      277.01      275.52      5.15 o 
   6   2   8       56.75       54.62      2.80 o 
   7   2   8       68.17       65.24      4.26 o 
   8   2   8      176.26      170.66      6.03 o 
   9   2   8       13.10       19.69      2.83 o 
  10   2   8       32.49       30.17      3.71 o 
  11   2   8       48.04       47.43      4.33 o 
 -10   3   8       47.89       55.00      6.64 o 
  -9   3   8       35.41       38.93      4.24 o 
  -8   3   8      272.48      287.23     12.42 o 
  -7   3   8       98.28       93.15      5.16 o 
  -6   3   8        1.26        3.76      1.83 o 
  -5   3   8      170.54      167.14      5.70 o 
  -4   3   8      746.56      725.46     10.45 o 
  -3   3   8      144.51      130.30      5.27 o 
  -2   3   8       47.45       41.80      1.43 o 
  -1   3   8       46.44       40.44      1.40 o 
   0   3   8      478.58      466.91      4.59 o 
   1   3   8      191.09      205.97      2.90 o 
   2   3   8       40.92       43.43      2.21 o 
   3   3   8      145.72      134.49      3.18 o 
   4   3   8      211.43      204.18      2.70 o 
   5   3   8      106.38       92.16      2.52 o 
   6   3   8      208.33      185.20      6.26 o 
   7   3   8       44.48       40.90      3.53 o 
   8   3   8       56.88       56.07      4.11 o 
   9   3   8       12.72       12.88      2.80 o 
  10   3   8       54.17       57.39      4.30 o 
  -9   4   8       66.45       71.06      5.20 o 
  -8   4   8       42.94       51.69      4.23 o 
  -7   4   8       69.27       80.05      5.14 o 
  -6   4   8      166.45      170.91      5.78 o 
  -5   4   8      219.46      212.91      6.64 o 
  -4   4   8      301.36      287.81      7.85 o 
  -3   4   8       26.37       27.25      2.53 o 
  -2   4   8      196.76      203.12      7.14 o 
  -1   4   8      378.50      369.17      3.28 o 
   0   4   8      238.30      250.12      3.49 o 
   1   4   8       18.90       17.68      1.20 o 
   2   4   8       77.10       74.10      2.01 o 
   3   4   8      334.56      321.59      6.88 o 
   4   4   8      166.33      147.94      7.24 o 
   5   4   8       96.85       91.78      4.44 o 
   6   4   8       34.59       35.75      3.29 o 
   7   4   8       48.61       41.09      3.57 o 
   8   4   8       26.54       26.44      3.28 o 
   9   4   8       22.57       21.40      3.15 o 
  -8   5   8       60.06       67.60      5.72 o 
  -7   5   8       81.77       81.33      5.23 o 
  -6   5   8       46.27       46.16      4.35 o 
  -5   5   8       57.39       54.08      4.49 o 
  -4   5   8      165.03      157.86      5.46 o 
  -3   5   8      204.18      193.24      5.79 o 
  -2   5   8       56.25       55.70      3.32 o 
  -1   5   8       54.27       47.32      5.00 o 
   0   5   8       63.17       56.49      2.15 o 
   1   5   8      113.36      120.53      3.34 o 
   2   5   8      735.66      742.94     16.89 o 
   3   5   8      163.08      164.39      5.65 o 
   4   5   8      308.42      322.35      7.40 o 
   5   5   8       49.79       48.55      4.03 o 
   6   5   8       13.33       11.45      2.46 o 
   7   5   8       11.93       11.13      2.65 o 
   8   5   8      110.17      118.37      5.80 o 
  -7   6   8       39.23       47.95      6.84 o 
  -6   6   8       77.21       76.58      5.70 o 
  -5   6   8        1.67        1.24      1.50 o 
  -4   6   8       93.23       85.51      4.41 o 
  -3   6   8      252.89      264.84      7.47 o 
  -2   6   8       49.12       47.72      3.28 o 
  -1   6   8      182.74      179.99      8.72 o 
   0   6   8       11.59       15.70      3.97 o 
   1   6   8       85.54       86.52      7.06 o 
   2   6   8      113.53      118.31      6.36 o 
   3   6   8        4.84        3.58      1.84 o 
   4   6   8       51.39       50.07      4.03 o 
   5   6   8       12.45       12.78      2.72 o 
   6   6   8       62.09       59.67      4.17 o 
   7   6   8       61.63       64.81      4.54 o 
  -5   7   8       27.24       27.17      4.39 o 
  -4   7   8       30.64       27.89      3.52 o 
  -3   7   8       46.54       45.87      4.24 o 
  -2   7   8      108.64      100.14      6.03 o 
  -1   7   8        6.25        6.08      2.29 o 
   0   7   8        0.99        2.98      2.05 o 
   1   7   8       86.82      101.61      6.29 o 
   2   7   8      281.94      284.20      9.76 o 
   3   7   8        4.88        4.94      2.49 o 
   4   7   8       79.01       83.62      5.86 o 
   5   7   8      286.30      292.39     22.51 o 
 -11   0   9       48.37       46.15      7.34 o 
 -10   0   9        4.12        1.96      2.16 o 
  -9   0   9       41.74       46.08      8.22 o 
  -8   0   9       37.66       39.95      5.36 o 
  -7   0   9      281.27      254.92      8.39 o 
  -6   0   9      136.25      123.53      5.36 o 
  -5   0   9      111.37      106.30      4.92 o 
  -4   0   9        0.65        1.94      1.74 o 
  -3   0   9       69.79       69.86      3.67 o 
  -2   0   9       28.99       25.83      2.41 o 
  -1   0   9        8.30        5.67      1.66 o 
   0   0   9      550.28      558.60     11.06 o 
   1   0   9      506.36      515.56     10.51 o 
   2   0   9       12.31       13.71      2.21 o 
   3   0   9       10.40        6.06      1.84 o 
   4   0   9        7.74        5.94      2.02 o 
   5   0   9      572.21      549.42     10.86 o 
   6   0   9      532.89      525.07     13.49 o 
   7   0   9       22.04       19.19      2.78 o 
   8   0   9      103.08       92.61      5.28 o 
   9   0   9       76.22       73.82      7.07 o 
  10   0   9      260.60      256.91      9.02 o 
  11   0   9      250.64      269.92     15.29 o 
 -11   1   9       66.75       76.19      5.85 o 
 -10   1   9        1.12        1.18      1.56 o 
  -9   1   9      102.45      102.15      5.63 o 
  -8   1   9      144.66      137.79      4.36 o 
  -7   1   9       74.45       63.26      4.46 o 
  -6   1   9       10.28       11.96      2.12 o 
  -5   1   9        5.53        4.48      1.34 o 
  -4   1   9       87.72       88.67      2.93 o 
  -3   1   9      493.55      504.70      5.52 o 
  -2   1   9        4.53        3.60      1.13 o 
  -1   1   9      226.29      229.37      4.53 o 
   0   1   9     1029.23     1056.07     12.01 o 
   1   1   9      352.67      379.35      6.11 o 
   2   1   9      141.89      137.26      3.65 o 
   3   1   9      527.31      542.41      6.66 o 
   4   1   9      528.70      529.10      7.25 o 
   5   1   9      626.30      632.19      7.89 o 
   6   1   9       38.18       33.20      3.58 o 
   7   1   9       53.79       50.81      2.77 o 
   8   1   9       41.09       39.15      2.53 o 
   9   1   9       43.28       45.55      3.94 o 
  10   1   9       73.72       78.99      4.81 o 
  11   1   9       74.68       82.03      5.19 o 
 -10   2   9      112.29      126.10     10.02 o 
  -9   2   9      104.70      111.10      6.28 o 
  -8   2   9      167.44      159.37      6.01 o 
  -7   2   9       47.08       54.30      3.20 o 
  -6   2   9      142.12      136.01      4.37 o 
  -5   2   9       62.15       64.35      2.10 o 
  -4   2   9      793.12      775.08      7.80 o 
  -3   2   9      945.62      925.89     14.19 o 
  -2   2   9      163.22      159.69      4.51 o 
  -1   2   9      279.67      283.54      5.17 o 
   0   2   9      353.94      342.84      4.30 o 
   1   2   9      284.85      279.06      4.66 o 
   2   2   9       35.19       37.95      1.79 o 
   3   2   9      223.26      214.66      3.62 o 
   4   2   9      529.42      511.75      9.90 o 
   5   2   9      222.28      214.78      5.19 o 
   6   2   9       25.48       29.93      2.21 o 
   7   2   9      182.48      165.91      4.21 o 
   8   2   9       85.86       87.26      4.80 o 
   9   2   9        5.25        4.94      1.92 o 
  10   2   9      100.89      111.30      5.61 o 
 -10   3   9        9.68       10.77      4.13 o 
  -9   3   9       71.32       72.92      5.29 o 
  -8   3   9       23.85       21.79      3.35 o 
  -7   3   9      157.45      149.50      5.77 o 
  -6   3   9       65.33       65.88      4.71 o 
  -5   3   9       62.28       61.23      4.44 o 
  -4   3   9        8.83       11.86      2.34 o 
  -3   3   9      584.31      559.53      9.28 o 
  -2   3   9       90.61       80.48      2.03 o 
  -1   3   9       63.47       62.37      2.34 o 
   0   3   9     1115.35     1132.99      9.09 o 
   1   3   9       53.85       51.65      2.25 o 
   2   3   9       93.53       86.62      2.88 o 
   3   3   9       43.62       43.42      1.79 o 
   4   3   9      346.07      340.10      6.53 o 
   5   3   9       54.97       55.32      2.40 o 
   6   3   9      352.09      343.78      7.86 o 
   7   3   9       76.24       86.16      5.71 o 
   8   3   9      133.15      138.91      5.88 o 
   9   3   9       16.57       13.43      2.85 o 
  10   3   9       31.51       37.18      4.99 o 
  -9   4   9       75.80       87.15      7.83 o 
  -8   4   9       29.33       26.13      3.63 o 
  -7   4   9       21.91       22.17      3.25 o 
  -6   4   9       33.17       33.09      4.74 o 
  -5   4   9      196.85      181.71      7.36 o 
  -4   4   9      156.45      129.83      5.20 o 
  -3   4   9        8.77        6.25      2.00 o 
  -2   4   9      259.58      255.85      7.21 o 
  -1   4   9      108.40      103.24      2.42 o 
   0   4   9      280.59      292.37      6.39 o 
   1   4   9      109.88      107.78      3.06 o 
   2   4   9      338.70      333.17      6.42 o 
   3   4   9       54.62       56.56      3.89 o 
   4   4   9       45.97       42.50      3.67 o 
   5   4   9       80.02       70.71      4.48 o 
   6   4   9       83.04       78.09      4.95 o 
   7   4   9       18.12       14.51      2.65 o 
   8   4   9       46.99       45.29      3.83 o 
   9   4   9       55.72       64.66      4.70 o 
  -8   5   9        4.90        5.43      2.25 o 
  -7   5   9      177.70      187.20      6.77 o 
  -6   5   9       18.57       17.15      2.75 o 
  -5   5   9      114.90      106.70      5.07 o 
  -4   5   9       28.95       28.10      3.06 o 
  -3   5   9       83.55       83.08      4.15 o 
  -2   5   9       95.85       84.50      4.17 o 
  -1   5   9       17.57       18.01      2.17 o 
   0   5   9       46.69       40.72      2.83 o 
   1   5   9      410.78      422.11      7.20 o 
   2   5   9      151.51      147.70      4.80 o 
   3   5   9       30.12       32.25      3.30 o 
   4   5   9       57.12       65.06      4.46 o 
   5   5   9        1.28        3.01      2.38 o 
   6   5   9        4.82        5.91      2.63 o 
   7   5   9       39.40       39.90      3.98 o 
   8   5   9      167.21      184.23      7.31 o 
  -6   6   9      195.33      221.19      7.19 o 
  -5   6   9       11.12       12.05      2.36 o 
  -4   6   9      208.09      208.41      6.71 o 
  -3   6   9       33.50       37.50      4.13 o 
  -2   6   9       43.91       47.06      3.48 o 
  -1   6   9      318.10      323.15      9.42 o 
   0   6   9       72.16       75.10      5.45 o 
   1   6   9      111.56      113.39      6.38 o 
   2   6   9      176.81      172.69     13.47 o 
   3   6   9       58.89       51.50      6.37 o 
   4   6   9        9.22        8.79      2.59 o 
   5   6   9        2.15        2.18      1.64 o 
   6   6   9       81.54       76.84      4.59 o 
  -4   7   9       20.15       18.09      2.82 o 
  -3   7   9       14.63       12.94      3.13 o 
  -2   7   9       16.12       16.15      3.97 o 
  -1   7   9      108.26      112.91      9.60 o 
   0   7   9       33.07       30.17      4.85 o 
   1   7   9        5.80        6.33      3.33 o 
   2   7   9       57.07       51.99      9.40 o 
   3   7   9      109.90      110.21      6.62 o 
   4   7   9       67.00       69.85      5.85 o 
 -10   0  10        4.23        1.82      2.05 o 
  -9   0  10        9.72       10.73      4.20 o 
  -8   0  10       17.76       18.02      4.05 o 
  -7   0  10      356.39      347.61      9.31 o 
  -6   0  10        2.83        2.52      1.61 o 
  -5   0  10      131.72      143.17      5.74 o 
  -4   0  10       27.03       22.84      3.12 o 
  -3   0  10       61.85       64.65      4.88 o 
  -2   0  10      537.14      522.27     15.23 o 
  -1   0  10      526.91      494.48     10.68 o 
   0   0  10      614.32      629.65     10.01 o 
   1   0  10        6.26        3.07      1.95 o 
   2   0  10      362.38      356.81     13.93 o 
   3   0  10      122.54      118.38      5.05 o 
   4   0  10       75.87       75.76      4.33 o 
   5   0  10      397.01      389.35     11.19 o 
   6   0  10        1.28        1.31      1.89 o 
   7   0  10      183.26      193.27      7.10 o 
   8   0  10        3.59        4.27      2.31 o 
   9   0  10       96.59       99.75      5.71 o 
  10   0  10        1.19        3.73      2.94 o 
 -10   1  10       57.73       60.35      6.45 o 
  -9   1  10       31.20       33.55      5.08 o 
  -8   1  10      133.88      134.84      5.12 o 
  -7   1  10      149.31      135.61      5.76 o 
  -6   1  10        6.32        3.88      1.23 o 
  -5   1  10      276.14      273.28      6.08 o 
  -4   1  10      379.37      356.03      7.61 o 
  -3   1  10      421.67      400.17      6.18 o 
  -2   1  10       28.73       27.26      1.95 o 
  -1   1  10      255.82      255.00      6.95 o 
   0   1  10      232.82      239.86      4.53 o 
   1   1  10      322.15      336.67      5.49 o 
   2   1  10       33.05       36.34      2.32 o 
   3   1  10      238.29      233.75      4.86 o 
   4   1  10      586.48      566.95      7.55 o 
   5   1  10      797.17      792.85     12.97 o 
   6   1  10       26.50       22.81      3.03 o 
   7   1  10      191.26      190.51      4.85 o 
   8   1  10       56.39       54.53      3.07 o 
   9   1  10       53.27       51.15      3.97 o 
  10   1  10       46.38       44.77      3.90 o 
 -10   2  10       18.66       20.38      5.23 o 
  -9   2  10      173.02      183.07      8.38 o 
  -8   2  10      188.13      199.34      8.49 o 
  -7   2  10      119.59      120.89      5.09 o 
  -6   2  10      103.92       90.20      3.46 o 
  -5   2  10      127.64      130.57      3.82 o 
  -4   2  10      595.30      562.78     15.78 o 
  -3   2  10      546.64      538.67     11.02 o 
  -2   2  10       12.86       13.97      1.59 o 
  -1   2  10      449.64      466.84      5.48 o 
   0   2  10      338.23      336.08      5.52 o 
   1   2  10       46.09       43.80      2.36 o 
   2   2  10      115.25      107.29      3.37 o 
   3   2  10      154.05      145.92      4.35 o 
   4   2  10      230.64      230.43      5.75 o 
   5   2  10      395.45      386.11      7.68 o 
   6   2  10      112.91      112.30      4.79 o 
   7   2  10       32.85       35.84      3.96 o 
   8   2  10      119.32      130.05      5.85 o 
   9   2  10       96.61      101.13      5.33 o 
  10   2  10        9.58        9.43      2.81 o 
  -9   3  10       55.68       52.09      4.93 o 
  -8   3  10       57.47       67.57      5.33 o 
  -7   3  10      150.18      140.08      7.21 o 
  -6   3  10      255.72      258.60      7.23 o 
  -5   3  10       22.94       23.22      2.77 o 
  -4   3  10      336.39      324.31      8.59 o 
  -3   3  10      393.69      401.99      6.92 o 
  -2   3  10       45.11       43.92      1.62 o 
  -1   3  10     1003.98     1014.99      9.30 o 
   0   3  10      318.66      319.27      4.35 o 
   1   3  10      142.89      132.23      3.63 o 
   2   3  10      200.90      202.82      4.84 o 
   3   3  10      254.35      249.51      5.51 o 
   4   3  10        8.66        9.41      1.46 o 
   5   3  10      246.66      218.14      7.67 o 
   6   3  10      214.31      196.59     13.04 o 
   7   3  10      138.61      137.47      6.04 o 
   8   3  10       18.23       18.35      2.84 o 
   9   3  10       17.60       21.67      3.23 o 
  -9   4  10       93.65       99.24      6.31 o 
  -8   4  10      167.80      183.95      6.80 o 
  -7   4  10      139.72      144.99      6.85 o 
  -6   4  10       93.97       95.39      6.60 o 
  -5   4  10       12.13       10.36      2.25 o 
  -4   4  10      415.88      423.26      8.79 o 
  -3   4  10      160.99      169.12      5.99 o 
  -2   4  10       57.61       55.70      3.45 o 
  -1   4  10       32.65       33.75      1.61 o 
   0   4  10      950.01      919.63     13.74 o 
   1   4  10      604.94      569.37      9.56 o 
   2   4  10       74.92       75.03      2.72 o 
   3   4  10       40.62       39.08      3.55 o 
   4   4  10        2.87        3.20      2.11 o 
   5   4  10       89.97       92.29      5.38 o 
   6   4  10       94.90       81.89      5.58 o 
   7   4  10       78.27       88.96      5.99 o 
   8   4  10      357.62      366.10      9.54 o 
   9   4  10      109.85      116.43      6.08 o 
  -8   5  10        3.18        2.79      2.03 o 
  -7   5  10       78.48       81.79      6.22 o 
  -6   5  10       24.94       21.65      3.07 o 
  -5   5  10      155.26      148.68      6.75 o 
  -4   5  10       14.54       15.92      2.60 o 
  -3   5  10       67.98       65.90      3.89 o 
  -2   5  10       63.47       56.56      3.79 o 
  -1   5  10        3.49        2.38      1.57 o 
   0   5  10       42.35       37.32      2.80 o 
   1   5  10       23.18       25.72      5.39 o 
   2   5  10       36.81       41.89      3.26 o 
   3   5  10       24.99       22.94      2.82 o 
   4   5  10       28.83       30.24      3.55 o 
   5   5  10       75.16       74.60      4.99 o 
   6   5  10        3.76        5.56      2.25 o 
   7   5  10       78.17       83.69      5.25 o 
   8   5  10      231.58      248.58      8.43 o 
  -6   6  10       51.89       58.68      4.22 o 
  -5   6  10       45.09       40.93      3.74 o 
  -4   6  10       25.31       24.72      3.32 o 
  -3   6  10       13.48        9.64      2.10 o 
  -2   6  10       33.88       26.69      2.84 o 
  -1   6  10       24.04       24.06      3.66 o 
   0   6  10       16.75       21.56      4.02 o 
   1   6  10       55.07       55.36      6.90 o 
   2   6  10      154.39      161.74      7.69 o 
   3   6  10       40.83       36.81      5.29 o 
   4   6  10       18.66       21.00      5.02 o 
   5   6  10        9.22        9.78      2.86 o 
   6   6  10       20.29       19.12      3.41 o 
  -3   7  10        0.24        2.21      2.47 o 
  -2   7  10       80.23       80.15     10.38 o 
  -1   7  10        0.49        2.11      1.29 o 
   0   7  10       21.87       22.01      4.48 o 
   1   7  10      278.51      293.42     15.96 o 
   2   7  10      145.93      150.86      7.88 o 
   3   7  10       22.75       24.46      5.00 o 
 -10   0  11        5.09        4.22      3.89 o 
  -9   0  11       29.73       26.22      5.26 o 
  -8   0  11       24.38       20.30      4.79 o 
  -7   0  11       42.60       42.48      3.80 o 
  -6   0  11        4.46        3.50      2.18 o 
  -5   0  11      126.02      129.87      5.96 o 
  -4   0  11      249.08      232.00      7.91 o 
  -3   0  11       17.16       21.31      2.97 o 
  -2   0  11      174.51      170.68      5.94 o 
  -1   0  11       47.52       46.15      3.52 o 
   0   0  11      130.62      127.19      5.28 o 
   1   0  11       15.84       18.67      2.65 o 
   2   0  11      268.02      266.30      7.64 o 
   3   0  11      503.33      481.86     10.10 o 
   4   0  11      847.27      819.23     18.80 o 
   5   0  11       17.82       16.62      3.93 o 
   6   0  11       61.09       61.96      4.41 o 
   7   0  11        0.15        0.48      1.15 o 
   8   0  11       22.24       23.72      4.20 o 
   9   0  11       42.78       41.83      4.50 o 
  10   0  11       50.02       50.59      7.87 o 
 -10   1  11       25.76       24.54      3.62 o 
  -9   1  11       28.86       26.75      3.91 o 
  -8   1  11       90.17       80.08      5.30 o 
  -7   1  11      182.02      177.63      5.80 o 
  -6   1  11       42.96       44.58      2.61 o 
  -5   1  11      136.26      128.68      4.25 o 
  -4   1  11      355.11      369.43      7.37 o 
  -3   1  11      379.12      359.86     11.00 o 
  -2   1  11      106.73      100.42      3.37 o 
  -1   1  11       56.64       54.53      2.59 o 
   0   1  11      265.52      250.97      4.99 o 
   1   1  11       20.38       17.85      1.82 o 
   2   1  11      313.50      316.94      5.66 o 
   3   1  11        8.63        9.50      1.82 o 
   4   1  11       26.50       26.24      2.12 o 
   5   1  11      226.27      221.51      5.73 o 
   6   1  11       57.11       53.95      4.04 o 
   7   1  11       95.32       94.75      4.24 o 
   8   1  11       73.62       80.04      3.80 o 
   9   1  11       63.90       68.66      4.67 o 
  10   1  11      101.37      108.92      6.63 o 
 -10   2  11        2.92        2.36      2.09 o 
  -9   2  11        5.75        6.10      2.69 o 
  -8   2  11      156.00      159.53      6.64 o 
  -7   2  11       16.88       15.16      2.91 o 
  -6   2  11       61.56       62.70      3.96 o 
  -5   2  11       63.13       58.70      2.55 o 
  -4   2  11       71.50       77.95      2.85 o 
  -3   2  11      693.88      651.05     10.49 o 
  -2   2  11       75.75       75.56      3.35 o 
  -1   2  11      351.93      352.77      5.69 o 
   0   2  11      174.24      166.48      4.23 o 
   1   2  11      140.48      127.86      3.76 o 
   2   2  11      598.43      603.51      7.77 o 
   3   2  11       13.61       14.41      1.83 o 
   4   2  11      726.07      691.43     12.31 o 
   5   2  11      286.10      278.36      6.25 o 
   6   2  11      130.55      130.65      6.41 o 
   7   2  11        2.46        2.18      2.05 o 
   8   2  11       69.03       68.76      4.56 o 
   9   2  11      237.72      264.82      8.14 o 
  10   2  11       49.93       53.38      4.46 o 
  -9   3  11       30.93       29.42      3.73 o 
  -8   3  11       26.40       27.18      3.52 o 
  -7   3  11        0.32        2.11      1.45 o 
  -6   3  11      120.80      119.61      5.39 o 
  -5   3  11       45.31       46.51      4.22 o 
  -4   3  11      149.06      143.30      5.59 o 
  -3   3  11        0.55        1.02      1.03 o 
  -2   3  11      266.72      261.13      7.12 o 
  -1   3  11       73.12       72.08      2.69 o 
   0   3  11      843.31      824.36     12.52 o 
   1   3  11      274.81      265.07      5.84 o 
   2   3  11       49.47       51.39      2.55 o 
   3   3  11       14.10       11.79      1.55 o 
   4   3  11       32.71       28.83      2.20 o 
   5   3  11       79.74       86.85      5.05 o 
   6   3  11      154.81      141.77      5.75 o 
   7   3  11       27.85       31.41      4.26 o 
   8   3  11      122.85      125.69      5.84 o 
   9   3  11       62.42       68.79      5.47 o 
  -8   4  11       33.74       31.74      4.17 o 
  -7   4  11       14.98       12.67      3.23 o 
  -6   4  11       32.54       32.20      3.24 o 
  -5   4  11      200.79      222.02     10.48 o 
  -4   4  11       28.67       34.57      3.24 o 
  -3   4  11       63.66       61.80      3.83 o 
  -2   4  11       43.77       45.70      3.64 o 
  -1   4  11       77.79       73.70      3.88 o 
   0   4  11       34.43       28.39      1.82 o 
   1   4  11      276.82      265.25      5.57 o 
   2   4  11      100.18      101.50      3.28 o 
   3   4  11       37.78       39.92      3.52 o 
   4   4  11       93.02       89.01      5.08 o 
   5   4  11       37.14       40.19      4.36 o 
   6   4  11       34.23       32.63      4.00 o 
   7   4  11       36.63       39.97      4.19 o 
   8   4  11       45.79       45.52      4.28 o 
  -7   5  11       68.58       75.21      4.92 o 
  -6   5  11       55.34       52.51      4.09 o 
  -5   5  11       25.16       24.14      3.34 o 
  -4   5  11       93.39       98.51      7.93 o 
  -3   5  11       62.41       55.99      3.86 o 
  -2   5  11       48.88       47.19      3.55 o 
  -1   5  11        1.29        2.68      1.58 o 
   0   5  11      265.42      260.23      6.47 o 
   1   5  11       17.93       17.46      3.30 o 
   2   5  11       75.41       77.40      3.97 o 
   3   5  11      167.55      166.33      6.01 o 
   4   5  11       77.52       80.68      5.07 o 
   5   5  11       69.92       72.84      4.93 o 
   6   5  11        4.29        3.50      2.76 o 
   7   5  11       86.11       86.79      5.20 o 
  -5   6  11       18.46       19.75      3.09 o 
  -4   6  11        2.62        3.09      2.09 o 
  -3   6  11       38.78       36.30      3.34 o 
  -2   6  11       10.66        7.33      1.94 o 
  -1   6  11       57.81       59.08      5.12 o 
   0   6  11      146.56      162.20      7.87 o 
   1   6  11       21.29       20.56      4.05 o 
   2   6  11       14.68       18.03      4.50 o 
   3   6  11      147.63      153.96      9.08 o 
   4   6  11      127.95      136.36      9.39 o 
   5   6  11       14.12       18.55      4.66 o 
  -2   7  11        9.21       12.84      4.89 o 
  -1   7  11       40.68       49.04      7.47 o 
   0   7  11       41.01       38.60      6.52 o 
   1   7  11       26.97       21.32      4.59 o 
   2   7  11       71.76       80.63      8.89 o 
  -9   0  12       43.01       59.73      8.20 o 
  -8   0  12        1.48        2.46      2.44 o 
  -7   0  12       28.14       33.01      3.86 o 
  -6   0  12       14.85       14.55      3.14 o 
  -5   0  12      268.01      270.13      8.58 o 
  -4   0  12      500.92      545.08     13.97 o 
  -3   0  12      227.66      220.32     13.06 o 
  -2   0  12        6.95        9.76      2.19 o 
  -1   0  12        1.25        3.70      2.01 o 
   0   0  12      279.22      307.11      8.09 o 
   1   0  12      156.74      173.21      6.45 o 
   2   0  12       18.36       16.36      2.58 o 
   3   0  12       25.43       21.91      2.90 o 
   4   0  12      792.00      786.63     18.34 o 
   5   0  12      166.70      168.40      7.76 o 
   6   0  12       97.14       93.91      8.18 o 
   7   0  12        8.90        9.74      3.71 o 
   8   0  12       59.57       53.49      4.52 o 
   9   0  12        3.01        4.46      2.95 o 
  -9   1  12       19.64       17.01      3.22 o 
  -8   1  12       54.36       57.55      4.04 o 
  -7   1  12       63.88       65.50      3.24 o 
  -6   1  12       29.35       29.71      2.28 o 
  -5   1  12       97.95       97.93      3.57 o 
  -4   1  12      362.99      369.38      7.53 o 
  -3   1  12      420.31      394.93      7.82 o 
  -2   1  12      112.97      111.13      3.67 o 
  -1   1  12       12.07        9.75      1.60 o 
   0   1  12       81.87       82.46      3.28 o 
   1   1  12       29.80       30.76      2.27 o 
   2   1  12       53.68       47.17      2.66 o 
   3   1  12       89.90       81.64      3.34 o 
   4   1  12      720.42      694.48     11.84 o 
   5   1  12       13.84       13.46      2.54 o 
   6   1  12      174.66      171.39      4.99 o 
   7   1  12       74.36       64.48      4.69 o 
   8   1  12       21.50       29.93      4.47 o 
   9   1  12        8.86        7.06      2.26 o 
  -9   2  12       26.13       26.46      4.17 o 
  -8   2  12      116.63      120.59     11.22 o 
  -7   2  12        2.69        2.71      2.15 o 
  -6   2  12        8.10        4.73      2.28 o 
  -5   2  12       21.40       20.18      1.86 o 
  -4   2  12       15.58       14.19      2.30 o 
  -3   2  12      294.38      277.40      6.18 o 
  -2   2  12       57.88       53.03      2.69 o 
  -1   2  12      374.49      369.25      7.33 o 
   0   2  12      382.24      361.88      7.26 o 
   1   2  12      164.94      168.99      4.47 o 
   2   2  12       60.91       64.41      3.02 o 
   3   2  12      371.20      360.16      7.50 o 
   4   2  12      283.46      273.85      6.07 o 
   5   2  12       96.77       93.17      4.47 o 
   6   2  12      135.75      123.64      6.66 o 
   7   2  12       15.07       12.80      2.91 o 
   8   2  12      210.90      228.30     10.54 o 
   9   2  12      124.98      131.40      6.25 o 
  -8   3  12      146.55      151.51      7.74 o 
  -7   3  12       98.88      102.21      7.05 o 
  -6   3  12       45.32       54.37      4.02 o 
  -5   3  12      185.02      183.32      6.30 o 
  -4   3  12      226.94      211.78      6.52 o 
  -3   3  12       19.83       21.33      2.65 o 
  -2   3  12        2.01        1.60      1.22 o 
  -1   3  12      147.17      137.94      3.94 o 
   0   3  12      236.41      239.62      5.38 o 
   1   3  12      671.16      645.43      9.87 o 
   2   3  12      188.62      184.38      4.83 o 
   3   3  12      170.57      168.44      4.33 o 
   4   3  12      102.47       95.53      5.40 o 
   5   3  12      184.81      186.88      6.38 o 
   6   3  12       23.94       21.32      3.39 o 
   7   3  12       12.97       15.91      3.29 o 
   8   3  12        7.58        8.03      2.69 o 
  -8   4  12      133.90      141.98      6.32 o 
  -7   4  12       93.32       99.51      5.49 o 
  -6   4  12      331.02      355.51      9.11 o 
  -5   4  12       43.97       42.92      3.67 o 
  -4   4  12      106.26      105.07      5.22 o 
  -3   4  12      146.26      145.83      5.62 o 
  -2   4  12      109.59      117.22      4.99 o 
  -1   4  12       96.76       95.56      4.38 o 
   0   4  12      229.71      226.51      6.18 o 
   1   4  12      422.89      418.81      6.44 o 
   2   4  12       23.77       20.00      2.39 o 
   3   4  12      208.83      203.51      6.28 o 
   4   4  12       11.85       10.85      2.52 o 
   5   4  12       81.04       72.45      5.13 o 
   6   4  12        5.28        4.09      2.49 o 
   7   4  12      139.26      152.97      6.60 o 
   8   4  12      158.90      173.48      7.09 o 
  -6   5  12      215.18      229.93      7.80 o 
  -5   5  12       32.74       33.10      3.51 o 
  -4   5  12        8.77        9.96      2.86 o 
  -3   5  12      144.98      147.56      5.79 o 
  -2   5  12       57.19       51.28      7.65 o 
  -1   5  12      178.06      172.17      5.90 o 
   0   5  12      135.55      140.13      7.27 o 
   1   5  12        7.25        6.91      3.27 o 
   2   5  12        3.21        4.68      2.76 o 
   3   5  12       86.75       81.57      6.07 o 
   4   5  12      129.09      129.51      6.60 o 
   5   5  12       91.75       96.05      4.91 o 
   6   5  12       11.86       10.23      2.60 o 
  -4   6  12        7.96        8.36      2.20 o 
  -3   6  12       38.63       35.28      3.45 o 
  -2   6  12       32.48       30.84      4.08 o 
  -1   6  12       72.80       79.22      9.14 o 
   0   6  12       23.56       18.90      4.42 o 
   1   6  12        0.43        2.38      2.85 o 
   2   6  12       27.50       25.07      5.30 o 
   3   6  12        2.62        3.75      2.75 o 
   4   6  12       18.01       17.54      4.80 o 
  -9   0  13       47.30       51.22      8.25 o 
  -8   0  13       50.88       62.56      5.43 o 
  -7   0  13        0.53        1.79      1.91 o 
  -6   0  13       47.88       50.51      4.30 o 
  -5   0  13       56.08       54.29      4.28 o 
  -4   0  13      300.29      274.55      9.27 o 
  -3   0  13      412.63      371.99     10.23 o 
  -2   0  13       81.08       79.79      4.65 o 
  -1   0  13      220.59      203.75      7.64 o 
   0   0  13        3.29        3.37      2.45 o 
   1   0  13       27.72       28.25      3.52 o 
   2   0  13       20.73       18.16      2.78 o 
   3   0  13      263.90      252.18      8.52 o 
   4   0  13        4.76        3.12      2.43 o 
   5   0  13       90.39       92.04      9.90 o 
   6   0  13       15.81       12.78      4.00 o 
   7   0  13      178.06      190.97      7.61 o 
   8   0  13        0.03        3.88      4.94 o 
   9   0  13       22.44       18.47      5.89 o 
  -9   1  13        3.64        4.04      2.05 o 
  -8   1  13        3.91        5.24      2.20 o 
  -7   1  13        7.00        9.17      2.39 o 
  -6   1  13      110.39      110.45      4.08 o 
  -5   1  13      136.70      130.27      4.22 o 
  -4   1  13      162.81      160.70      4.40 o 
  -3   1  13      129.77      137.81      4.30 o 
  -2   1  13      473.95      458.89      8.75 o 
  -1   1  13      380.44      404.82      8.07 o 
   0   1  13       46.79       43.77      2.77 o 
   1   1  13      107.08       98.19      3.59 o 
   2   1  13      127.05      122.01      3.98 o 
   3   1  13      427.25      408.09      8.02 o 
   4   1  13      102.83       96.53      3.77 o 
   5   1  13      136.05      134.85      5.05 o 
   6   1  13       11.75        9.85      2.41 o 
   7   1  13       61.28       58.06      5.21 o 
   8   1  13       28.29       25.95      3.13 o 
   9   1  13       78.58       86.05      5.26 o 
  -8   2  13        7.34        7.45      3.05 o 
  -7   2  13       23.09       19.35      2.83 o 
  -6   2  13       46.50       44.45      3.71 o 
  -5   2  13       43.15       40.24      3.57 o 
  -4   2  13       87.02       86.42      3.36 o 
  -3   2  13       89.46       76.84      3.13 o 
  -2   2  13       58.10       54.75      2.79 o 
  -1   2  13       63.28       62.70      2.92 o 
   0   2  13       25.18       26.31      2.10 o 
   1   2  13       10.14        7.63      1.44 o 
   2   2  13       81.02       75.44      3.23 o 
   3   2  13      153.70      141.37      4.30 o 
   4   2  13      151.85      148.73      5.30 o 
   5   2  13        9.58        7.53      1.95 o 
   6   2  13       18.01       18.73      3.90 o 
   7   2  13       59.40       59.86      5.17 o 
   8   2  13        0.24        1.57      1.94 o 
  -8   3  13       91.41       91.37      5.35 o 
  -7   3  13        2.84        5.29      2.58 o 
  -6   3  13       54.17       55.92      4.17 o 
  -5   3  13        4.93        6.13      2.30 o 
  -4   3  13        1.60        1.68      1.88 o 
  -3   3  13       13.56       12.74      2.44 o 
  -2   3  13       25.09       25.23      2.97 o 
  -1   3  13      321.49      317.74      5.67 o 
   0   3  13      228.88      211.70      5.37 o 
   1   3  13        4.05        5.62      1.44 o 
   2   3  13        5.38        6.39      1.53 o 
   3   3  13        5.80        5.61      1.58 o 
   4   3  13       60.13       58.08      4.84 o 
   5   3  13       77.49       78.07      5.43 o 
   6   3  13        8.02        6.90      3.17 o 
   7   3  13       54.01       57.66      5.32 o 
   8   3  13      237.37      254.59      8.91 o 
  -7   4  13      133.50      136.82      6.29 o 
  -6   4  13       23.48       26.06      3.40 o 
  -5   4  13       31.12       28.99      3.48 o 
  -4   4  13      121.22      123.77      5.49 o 
  -3   4  13      122.54      137.15      5.85 o 
  -2   4  13       11.81       12.78      3.79 o 
  -1   4  13       93.87       90.24      4.44 o 
   0   4  13       65.35       67.45      3.85 o 
   1   4  13      138.64      132.63      5.28 o 
   2   4  13       13.97       16.79      2.34 o 
   3   4  13       60.68       55.63      4.37 o 
   4   4  13       65.90       70.41      4.83 o 
   5   4  13       12.11       14.17      2.75 o 
   6   4  13      125.97      133.05      7.26 o 
   7   4  13       44.92       51.54      5.03 o 
  -5   5  13       23.90       22.13      3.00 o 
  -4   5  13      106.92      118.41      6.61 o 
  -3   5  13        3.79        3.06      2.59 o 
  -2   5  13      169.07      176.50      6.35 o 
  -1   5  13      124.28      127.54      5.24 o 
   0   5  13       93.11       88.54      6.07 o 
   1   5  13       50.77       60.45      5.51 o 
   2   5  13      103.43      111.50      8.83 o 
   3   5  13       29.19       23.49      5.47 o 
   4   5  13       34.57       36.44      6.30 o 
   5   5  13       77.59       88.19      5.85 o 
  -3   6  13       44.12       50.77      5.14 o 
  -2   6  13       21.06       27.28      4.10 o 
  -1   6  13       31.61       35.34      5.81 o 
   0   6  13       12.35       11.15      3.45 o 
   1   6  13      139.61      145.74     10.88 o 
   2   6  13       11.31       12.12      4.55 o 
   3   6  13        9.34        7.16      2.73 o 
  -8   0  14        0.76        4.73      4.46 o 
  -7   0  14       53.05       57.75      4.88 o 
  -6   0  14        0.89        2.14      2.40 o 
  -5   0  14       48.27       41.90      3.91 o 
  -4   0  14      129.80      120.26      5.77 o 
  -3   0  14      142.50      136.08      6.01 o 
  -2   0  14        3.06        3.42      2.26 o 
  -1   0  14        0.02        3.39      2.13 o 
   0   0  14       16.80       21.05      2.98 o 
   1   0  14      462.11      418.58     11.29 o 
   2   0  14        7.23        4.70      2.45 o 
   3   0  14      130.60      135.99      6.39 o 
   4   0  14        1.06        3.02      2.57 o 
   5   0  14       38.24       31.55      4.77 o 
   6   0  14       12.83       14.68      3.38 o 
   7   0  14        0.15        1.06      2.22 o 
   8   0  14       27.77       24.14      5.82 o 
  -8   1  14       10.53       10.03      2.51 o 
  -7   1  14       82.14       86.04      6.18 o 
  -6   1  14       36.62       32.73      3.42 o 
  -5   1  14       94.66       92.52      3.82 o 
  -4   1  14       17.23       18.80      2.03 o 
  -3   1  14        4.49        3.73      1.30 o 
  -2   1  14       84.99       79.84      3.35 o 
  -1   1  14      365.98      354.96      7.25 o 
   0   1  14      221.37      215.44      5.60 o 
   1   1  14      107.80      105.72      4.00 o 
   2   1  14       69.45       67.64      3.28 o 
   3   1  14      130.74      123.21      4.27 o 
   4   1  14       41.84       37.58      2.86 o 
   5   1  14       81.89       80.10      3.80 o 
   6   1  14       55.24       46.30      4.16 o 
   7   1  14        5.38        7.37      3.43 o 
   8   1  14       75.56       76.67      7.84 o 
  -8   2  14       88.31       95.52      5.34 o 
  -7   2  14      197.49      207.46      7.32 o 
  -6   2  14      131.48      144.54      6.08 o 
  -5   2  14        6.85        8.78      2.13 o 
  -4   2  14        6.32        6.49      2.14 o 
  -3   2  14       86.51       83.73      4.32 o 
  -2   2  14       60.86       54.11      2.82 o 
  -1   2  14       69.01       68.16      3.16 o 
   0   2  14      100.09      111.67      3.93 o 
   1   2  14      112.32      102.79      3.85 o 
   2   2  14       80.63       77.60      3.50 o 
   3   2  14       31.94       26.22      2.33 o 
   4   2  14       60.96       56.52      3.10 o 
   5   2  14       12.59       11.21      3.71 o 
   6   2  14       89.79       91.97      6.07 o 
   7   2  14       24.45       34.50      5.50 o 
   8   2  14       21.07       17.52      3.64 o 
  -7   3  14       80.80       76.63      4.94 o 
  -6   3  14        4.53        5.33      2.51 o 
  -5   3  14       54.15       48.86      3.94 o 
  -4   3  14      115.23      126.11      5.75 o 
  -3   3  14       27.17       26.44      3.07 o 
  -2   3  14       70.47       65.88      4.03 o 
  -1   3  14       31.87       29.84      2.95 o 
   0   3  14       83.75       79.69      3.28 o 
   1   3  14      107.75       98.52      3.69 o 
   2   3  14       87.96       89.49      3.62 o 
   3   3  14       39.46       40.92      3.61 o 
   4   3  14        8.25       10.57      2.94 o 
   5   3  14       54.65       50.69      4.54 o 
   6   3  14       19.10       18.90      3.23 o 
   7   3  14       37.43       37.21      4.76 o 
  -6   4  14       20.17       20.97      3.15 o 
  -5   4  14       17.21       11.29      3.28 o 
  -4   4  14       88.09       99.29      5.34 o 
  -3   4  14        3.46        3.26      1.99 o 
  -2   4  14        3.90        5.69      2.12 o 
  -1   4  14        7.80        8.06      2.49 o 
   0   4  14       45.79       46.17      3.67 o 
   1   4  14        3.21        4.02      3.35 o 
   2   4  14      198.31      210.57      8.72 o 
   3   4  14       17.69       20.21      2.75 o 
   4   4  14        5.37        5.13      2.04 o 
   5   4  14       71.42       66.52      5.34 o 
   6   4  14       89.90       98.59      6.52 o 
  -4   5  14       32.95       34.52      3.68 o 
  -3   5  14      116.34      126.07      5.74 o 
  -2   5  14      164.09      178.01     10.89 o 
  -1   5  14       28.64       27.01      4.09 o 
   0   5  14        0.68        4.41      2.91 o 
   1   5  14       14.21       15.64      3.70 o 
   2   5  14        5.01        6.29      2.93 o 
   3   5  14        5.84        8.07      3.29 o 
   4   5  14       99.05      100.32      9.77 o 
  -8   0  15      174.34      180.08     12.82 o 
  -7   0  15        0.72        0.49      3.89 o 
  -6   0  15       28.39       22.23      3.38 o 
  -5   0  15        2.23        2.46      1.50 o 
  -4   0  15        3.72        2.65      2.29 o 
  -3   0  15       26.42       18.57      3.07 o 
  -2   0  15       17.34       18.45      2.98 o 
  -1   0  15       16.28       21.96      3.26 o 
   0   0  15      250.05      278.50      8.75 o 
   1   0  15       69.06       71.83      4.95 o 
   2   0  15      172.25      162.74      6.91 o 
   3   0  15        4.24        3.43      2.60 o 
   4   0  15        0.49        2.74      2.00 o 
   5   0  15        3.34        2.98      2.55 o 
   6   0  15       18.78       13.77      3.90 o 
   7   0  15       41.97       31.13      6.20 o 
   8   0  15       16.84       11.95      4.41 o 
  -7   1  15       20.22       21.74      3.12 o 
  -6   1  15       58.22       57.40      4.16 o 
  -5   1  15       70.28       73.18      4.50 o 
  -4   1  15       65.51       62.53      3.33 o 
  -3   1  15       76.50       75.52      3.59 o 
  -2   1  15       69.56       69.38      3.38 o 
  -1   1  15      135.64      136.66      4.50 o 
   0   1  15       63.75       65.13      3.32 o 
   1   1  15       96.17       84.33      3.68 o 
   2   1  15       52.45       56.93      3.27 o 
   3   1  15        5.92        6.15      2.23 o 
   4   1  15      380.09      371.41      7.98 o 
   5   1  15       19.20       20.55      3.58 o 
   6   1  15       33.81       36.70      4.72 o 
   7   1  15        5.52        3.91      2.39 o 
  -7   2  15       50.16       55.25      4.39 o 
  -6   2  15       16.40       15.35      2.90 o 
  -5   2  15      120.23      123.11      5.63 o 
  -4   2  15      112.88      112.93      5.42 o 
  -3   2  15       15.69       17.60      2.80 o 
  -2   2  15       20.28       22.24      2.10 o 
  -1   2  15       68.15       68.04      3.30 o 
   0   2  15       79.12       68.71      3.31 o 
   1   2  15        8.51        6.04      1.66 o 
   2   2  15       50.85       54.17      3.14 o 
   3   2  15      164.89      165.36      5.13 o 
   4   2  15       61.48       55.39      3.20 o 
   5   2  15       25.20       25.39      3.82 o 
   6   2  15        3.83        2.39      1.74 o 
   7   2  15       19.88       15.98      3.78 o 
  -6   3  15      132.32      134.02      7.58 o 
  -5   3  15      195.24      200.08     10.61 o 
  -4   3  15        6.78        7.59      2.64 o 
  -3   3  15       25.87       19.75      4.10 o 
  -2   3  15       67.91       73.95      4.39 o 
  -1   3  15       45.45       40.46      3.46 o 
   0   3  15       64.14       65.59      4.10 o 
   1   3  15       67.86       65.93      3.27 o 
   2   3  15       66.59       62.55      3.26 o 
   3   3  15       75.50       74.31      4.46 o 
   4   3  15       87.72       87.64      5.84 o 
   5   3  15       29.60       35.86      4.61 o 
   6   3  15        2.07        1.26      2.09 o 
  -5   4  15       12.38       13.05      3.75 o 
  -4   4  15       10.69       13.99      3.77 o 
  -3   4  15       11.57       13.51      2.64 o 
  -2   4  15       62.17       61.45      4.26 o 
  -1   4  15       24.82       23.41      3.03 o 
   0   4  15       10.74        8.74      2.03 o 
   1   4  15      131.69      121.48      7.57 o 
   2   4  15       44.11       42.22      4.82 o 
   3   4  15       16.00       17.01      3.54 o 
   4   4  15       19.83       22.95      3.68 o 
   5   4  15      106.64      108.17      8.50 o 
  -3   5  15       12.33       13.81      2.67 o 
  -2   5  15        3.47        4.96      4.03 o 
  -1   5  15       28.82       28.57      4.14 o 
   0   5  15        8.98        8.10      3.19 o 
   1   5  15       97.24      107.91      7.25 o 
   2   5  15       15.93       20.45      4.09 o 
   3   5  15       58.64       59.70      7.83 o 
  -7   0  16        9.80        4.86      5.27 o 
  -6   0  16        0.20        1.91      2.26 o 
  -5   0  16       44.22       35.47      3.82 o 
  -4   0  16       53.15       51.15      5.35 o 
  -3   0  16        0.67        1.47      2.41 o 
  -2   0  16        6.05        9.80      2.74 o 
  -1   0  16       17.23       21.27      5.15 o 
   0   0  16       78.54       95.90      7.70 o 
   1   0  16       39.78       34.67      4.36 o 
   2   0  16        6.60        5.68      2.47 o 
   3   0  16       83.06       84.58     11.28 o 
   4   0  16       15.34       19.07      3.47 o 
   5   0  16       27.04       29.55      4.11 o 
   6   0  16        4.54        6.14      2.82 o 
   7   0  16        7.89        9.76      4.13 o 
  -7   1  16       66.80       71.71      4.81 o 
  -6   1  16       22.66       27.64      3.28 o 
  -5   1  16       17.01       18.80      3.02 o 
  -4   1  16        5.65        4.84      2.03 o 
  -3   1  16       55.52       54.91      3.24 o 
  -2   1  16       17.22       16.11      2.17 o 
  -1   1  16        6.06        7.03      2.13 o 
   0   1  16       86.03       88.54      4.01 o 
   1   1  16       70.84       71.09      3.65 o 
   2   1  16       26.58       22.29      2.48 o 
   3   1  16      115.91      112.63      4.36 o 
   4   1  16       20.45       22.94      2.45 o 
   5   1  16       48.26       53.03      5.06 o 
   6   1  16        8.84        7.01      2.78 o 
  -6   2  16       55.39       59.26      4.55 o 
  -5   2  16        7.86       10.10      2.59 o 
  -4   2  16       12.71       15.10      2.74 o 
  -3   2  16       65.10       70.91      4.49 o 
  -2   2  16      138.47      139.68      5.83 o 
  -1   2  16       34.96       38.23      2.61 o 
   0   2  16       23.79       19.43      2.34 o 
   1   2  16       36.36       38.84      2.90 o 
   2   2  16      262.54      270.26      6.94 o 
   3   2  16       34.65       35.25      2.85 o 
   4   2  16      210.83      229.97      7.56 o 
   5   2  16       23.34       24.19      4.16 o 
   6   2  16        0.32        3.13      2.60 o 
  -5   3  16       23.55       22.43      3.04 o 
  -4   3  16        4.15        3.25      2.82 o 
  -3   3  16      212.90      223.11      8.56 o 
  -2   3  16       29.50       31.64      3.49 o 
  -1   3  16       86.67       95.95      5.07 o 
   0   3  16        3.80        3.99      1.87 o 
   1   3  16       51.47       51.60      3.79 o 
   2   3  16       37.84       36.77      3.52 o 
   3   3  16       96.16      106.61      5.37 o 
   4   3  16       34.26       35.11      4.59 o 
   5   3  16       47.71       48.43      4.86 o 
  -4   4  16       82.88       92.49      5.57 o 
  -3   4  16       37.96       45.37      4.15 o 
  -2   4  16       26.91       27.52      3.32 o 
  -1   4  16       67.75       71.57      4.47 o 
   0   4  16       32.29       28.41      4.15 o 
   1   4  16       57.53       61.66      5.93 o 
   2   4  16       21.77       22.90      4.16 o 
   3   4  16       15.29       12.91      3.41 o 
   4   4  16       13.90       12.16      4.08 o 
  -6   0  17       28.90       23.47      5.60 o 
  -5   0  17       38.19       37.82      4.39 o 
  -4   0  17       40.25       43.15      4.42 o 
  -3   0  17       83.56       86.66      5.63 o 
  -2   0  17       52.45       52.52      4.58 o 
  -1   0  17       18.12       12.93      2.92 o 
   0   0  17        1.05        3.85      2.41 o 
   1   0  17       94.45       90.34      6.02 o 
   2   0  17        6.63        7.62      2.54 o 
   3   0  17        2.47        3.26      2.55 o 
   4   0  17      296.67      311.02     10.39 o 
   5   0  17       18.88       18.69      3.92 o 
   6   0  17       13.82        8.39      3.87 o 
  -5   1  17       38.21       39.86      3.69 o 
  -4   1  17      249.23      274.04      8.20 o 
  -3   1  17        9.68        6.56      2.07 o 
  -2   1  17       60.98       64.52      3.51 o 
  -1   1  17        9.87        7.38      1.66 o 
   0   1  17      111.32      125.80      4.71 o 
   1   1  17       79.45       79.44      3.92 o 
   2   1  17       82.31       77.34      3.86 o 
   3   1  17       20.93       24.35      2.47 o 
   4   1  17      121.73      127.17      4.89 o 
   5   1  17       28.99       28.61      4.74 o 
  -5   2  17       16.31       19.80      3.75 o 
  -4   2  17      156.72      170.20      7.35 o 
  -3   2  17      184.34      207.27      7.31 o 
  -2   2  17        6.13        5.22      2.05 o 
  -1   2  17       95.49      106.14      5.32 o 
   0   2  17       51.62       48.23      3.38 o 
   1   2  17       43.88       45.77      3.18 o 
   2   2  17       21.21       22.30      2.48 o 
   3   2  17       54.43       56.94      4.08 o 
   4   2  17      242.73      271.26      8.40 o 
   5   2  17       55.54       61.25      7.01 o 
  -4   3  17      120.26      130.34      6.37 o 
  -3   3  17       11.02        9.81      2.74 o 
  -2   3  17       43.14       47.93      4.11 o 
  -1   3  17      116.06      125.45      6.33 o 
   0   3  17       17.57       16.38      2.66 o 
   1   3  17      145.69      145.09      7.92 o 
   2   3  17        2.13        2.04      2.32 o 
   3   3  17       36.68       36.71      3.81 o 
   4   3  17      109.98      111.18      5.78 o 
  -1   4  17       26.33       26.35      4.11 o 
   0   4  17       39.60       37.31      4.73 o 
   1   4  17        1.45        2.22      2.63 o 
  -4   0  18       56.95       66.46      5.42 o 
  -3   0  18       35.61       38.38      4.38 o 
  -2   0  18        9.60       11.15      2.90 o 
  -1   0  18        6.43        5.96      2.77 o 
   0   0  18       66.45       62.27      6.61 o 
   1   0  18        1.70        1.68      2.06 o 
   2   0  18       10.37       12.22      3.41 o 
   3   0  18       57.97       66.74      5.58 o 
   4   0  18      153.64      166.85      8.14 o 
  -4   1  18      285.05      314.62      8.92 o 
  -3   1  18       23.61       24.71      3.27 o 
  -2   1  18       59.17       57.87      4.29 o 
  -1   1  18       38.25       40.26      2.98 o 
   0   1  18       99.38      106.15      4.47 o 
   1   1  18        1.53        1.46      1.59 o 
   2   1  18       28.54       29.63      2.86 o 
   3   1  18      110.74      115.06      4.81 o 
   4   1  18      209.94      234.92      7.93 o 
  -3   2  18       92.10       91.99      5.28 o 
  -2   2  18       17.77       21.07      3.00 o 
  -1   2  18        7.26        5.18      2.12 o 
   0   2  18       18.05       16.02      2.66 o 
   1   2  18       27.95       26.51      2.68 o 
   2   2  18        4.54        4.44      2.32 o 
   3   2  18       34.99       33.65      3.45 o 
  -1   3  18       15.46       15.08      2.69 o 
   0   3  18       24.74       26.34      3.34 o 
   1   3  18       30.23       34.68      5.24 o 
  -2   0  19        4.31        3.27      2.50 o 
  -1   0  19      111.03      114.22      6.87 o 
   0   0  19       35.93       36.37      4.29 o 
   1   0  19        0.83        2.41      2.78 o 
   2   0  19        5.65        6.71      3.66 o 
  -2   1  19       32.17       26.67      3.54 o 
  -1   1  19       67.40       67.90      4.83 o 
   0   1  19       67.94       72.66      4.12 o 
   1   1  19       80.58       83.41      4.55 o 
   2   1  19       95.59       97.73      9.68 o 
                                                 
